# Supplementary material for: Can Occupational Safety and Health Preventive Measures Taken by the Employer Influence Sleep Disturbances in Teleworkers? Results from the Quantitative Study on Working Life with COVID-19 in Latvia
Source: Brain Sci. 2024 Jul 8;14(7):684. doi: 10.3390/brainsci14070684 (PMC11275139; doi:10.3390/brainsci14070684)
Supplement: Supplementary file 1 [file brainsci-14-00684-s001.zip]

Archive with 1 entries (1 files):
- brainsci-3075672-supplementary.xlsx
