# Supplementary material for: Can Occupational Safety and Health Preventive Measures Taken by the Employer Influence Sleep Disturbances in Teleworkers? Results from the Quantitative Study on Working Life with COVID-19 in Latvia
Source: Brain Sci. 2024 Jul 8;14(7):684. doi: 10.3390/brainsci14070684 (PMC11275139; doi:10.3390/brainsci14070684)
Supplement: Supplementary file 1 [file brainsci-14-00684-s001.zip › brainsci-3075672-supplementary.xlsx]

## Sheet: labels
a3_Cik stundas dienā Jūs strādājāt pirms COVID-19 izraisītās ārkārtējās situācijas? Atzīmējiet tikai 1 atbildi.	a4_Cik stundas dienā Jūs strādājāt šobrīd?	b2_Sakiet, lūdzu, kurš no apgalvojumiem attiecībā uz attālināto darbu vislabāk raksturo Jūsu personīgo situāciju? (atzīmēt atbilstošo)	b3_1_Man ir nodrošināts dators un cits nepieciešamais IT aprīkojums	b3_2_Man tika sniegts IT atbalsts, pielāgojot datoru darbam attālināti	b3_3_Mani apmācīja, kā lietot rīkus un programmatūru, ko agrāk nelietoju (piem., Zoom, MicrosoftTeams u.c.)	b3_4_Man tika sniegts atbalsts, kā paveikt tieši manu darbu attālināti (piemēram, kā strādāt konkrētajā profesijā, kādus rīkus izmantot, kur meklēt informāciju, atbalstu)	b3_5_Man ir nodrošināts darba devēja datorgalds un datorkrēsls	b3_6_Man izskaidroja, kā ērti iekārtot darba vietu pie datora mājās	b3_7_Darba devējs noskaidroja, kādos apstākļos es strādāšu	b3_8_Man tiek kompensētas izmaksas (piemēram, par internetu, elektrību)	b3_9_Manam kolektīvam tiek organizēti attālinātie darbinieku saliedēšanas pasākumi (kopīgas brokastis, pusdienas, spēles u.c.)	b3_10_Mans tiešais vadītājs tika apmācīts par darbinieku vadīšanu attālināti	b3_11_Man tika nodrošināta apmācība / seminārs, kā samazināt stresu	b10_Vai, strādājot attālināti, esat izjutis trauksmi (nemieru), kas bija saistīta ar jauno darba un dzīves vidi?	b10_1_Vai, strādājot attālināti, esat izjutis miega traucējumus, kuru cēlonis saistīts ar jauno darba un dzīves vidi?	b20_Vai Jums ir svarīga iespēja atvienoties no digitālajām ierīcēm pēc tam, kad ir paveikti uzdotie darba uzdevumi?	d01_vecums	d02_dzimums	d04_izglītība	d05_Dzīvesvietas reģions	d06_dzīvesvietas tips	d08_darba pieredze	Vecuma_grupas	Svari	Gads
6-8 stundas	8-10 stundas	Attālināti sāku strādāt pandēmijas laikā	Bija nepieciešams un tika nodrošināts dažos gadījumos	Bija nepieciešams un tika nodrošināts visos gadījumos	Bija nepieciešams un tika nodrošināts visos gadījumos	Bija nepieciešams un tika nodrošināts dažos gadījumos	Bija nepieciešams un tika nodrošināts dažos gadījumos	Bija nepieciešams un tika nodrošināts visos gadījumos	Nebija nepieciešams un netika nodrošināts	Bija nepieciešams, bet netika nodrošināts	Bija nepieciešams, bet netika nodrošināts	Grūti pateikt/ Nav atbildes	Bija nepieciešams, bet netika nodrošināts	Jā	Jā	Jā	34	Sieviete	Augstākā (bakalaurs, maģistrs, doktors)	Pierīga	Cita pilsēta - Daugavpils, Liepāja, Jelgava, Jūrmala, Ventspils, Rēzekne, Valmiera, Jēkabpils un citas pilsētas	Vairāk kā 10 gadus	25-34	0.82	2021
8-10 stundas	8-10 stundas	Attālināti sāku strādāt pandēmijas laikā	Bija nepieciešams un tika nodrošināts visos gadījumos	Bija nepieciešams un tika nodrošināts visos gadījumos	Bija nepieciešams un tika nodrošināts visos gadījumos	Nebija nepieciešams un netika nodrošināts	Nebija nepieciešams un netika nodrošināts	Bija nepieciešams un tika nodrošināts visos gadījumos	Bija nepieciešams, bet netika nodrošināts	Nebija nepieciešams un netika nodrošināts	Bija nepieciešams un tika nodrošināts dažos gadījumos	Grūti pateikt/ Nav atbildes	Bija nepieciešams, bet netika nodrošināts	Nē	Nē	Jā	43	Sieviete	Augstākā (bakalaurs, maģistrs, doktors)	Rīga	Rīga - Rīgas pilsēta	Vairāk kā 10 gadus	35-44	0.54	2021
6-8 stundas	Mazāk par 6 stundām	Attālināti sāku strādāt pandēmijas laikā	Bija nepieciešams un tika nodrošināts dažos gadījumos	Bija nepieciešams un tika nodrošināts visos gadījumos	Nebija nepieciešams un netika nodrošināts	Nebija nepieciešams un netika nodrošināts	Bija nepieciešams un tika nodrošināts visos gadījumos	Bija nepieciešams un tika nodrošināts visos gadījumos	Nebija nepieciešams un netika nodrošināts	Nebija nepieciešams un netika nodrošināts	Bija nepieciešams, bet netika nodrošināts	Bija nepieciešams un tika nodrošināts visos gadījumos	Bija nepieciešams un tika nodrošināts visos gadījumos	Jā	Jā	Jā	29	Sieviete	Augstākā (bakalaurs, maģistrs, doktors)	Rīga	Rīga - Rīgas pilsēta	No 5 līdz 10 gadiem	25-34	0.82	2021
8-10 stundas	6-8 stundas	Attālināti strādāju jau pirms pandēmijas	Bija nepieciešams, bet netika nodrošināts	Bija nepieciešams un tika nodrošināts dažos gadījumos	Nebija nepieciešams un netika nodrošināts	Nebija nepieciešams un netika nodrošināts	Bija nepieciešams, bet netika nodrošināts	Bija nepieciešams un tika nodrošināts visos gadījumos	Bija nepieciešams, bet netika nodrošināts	Bija nepieciešams, bet netika nodrošināts	Bija nepieciešams, bet netika nodrošināts	Grūti pateikt/ Nav atbildes	Bija nepieciešams un tika nodrošināts dažos gadījumos	Nē	Nē	Nē	47	Sieviete	Augstākā (bakalaurs, maģistrs, doktors)	Rīga	Rīga - Rīgas pilsēta	No 5 līdz 10 gadiem	45-54	0.63	2021
8-10 stundas	8-10 stundas	Attālināti sāku strādāt pandēmijas laikā	Bija nepieciešams un tika nodrošināts dažos gadījumos	Nebija nepieciešams un netika nodrošināts	Nebija nepieciešams un netika nodrošināts	Nebija nepieciešams un netika nodrošināts	Nebija nepieciešams un netika nodrošināts	Nebija nepieciešams un netika nodrošināts	Nebija nepieciešams un netika nodrošināts	Bija nepieciešams, bet netika nodrošināts	Bija nepieciešams, bet netika nodrošināts	Bija nepieciešams, bet netika nodrošināts	Bija nepieciešams, bet netika nodrošināts	Jā	Jā	Jā	43	Sieviete	Augstākā (bakalaurs, maģistrs, doktors)	Latgale	Cita pilsēta - Daugavpils, Liepāja, Jelgava, Jūrmala, Ventspils, Rēzekne, Valmiera, Jēkabpils un citas pilsētas	Vairāk kā 10 gadus	35-44	0.54	2021
8-10 stundas	8-10 stundas	Attālināti sāku strādāt pandēmijas laikā	Bija nepieciešams un tika nodrošināts visos gadījumos	Bija nepieciešams un tika nodrošināts visos gadījumos	Bija nepieciešams un tika nodrošināts visos gadījumos	Bija nepieciešams un tika nodrošināts visos gadījumos	Bija nepieciešams un tika nodrošināts dažos gadījumos	Bija nepieciešams un tika nodrošināts visos gadījumos	Bija nepieciešams un tika nodrošināts visos gadījumos	Bija nepieciešams, bet netika nodrošināts	Bija nepieciešams, bet netika nodrošināts	Bija nepieciešams un tika nodrošināts dažos gadījumos	Bija nepieciešams un tika nodrošināts dažos gadījumos	Jā	Nē	Jā	28	Sieviete	Augstākā (bakalaurs, maģistrs, doktors)	Kurzeme	Cita pilsēta - Daugavpils, Liepāja, Jelgava, Jūrmala, Ventspils, Rēzekne, Valmiera, Jēkabpils un citas pilsētas	No 2 līdz 5 gadiem	25-34	0.82	2021
6-8 stundas	6-8 stundas	Attālināti sāku strādāt pandēmijas laikā	Bija nepieciešams un tika nodrošināts visos gadījumos	Bija nepieciešams un tika nodrošināts dažos gadījumos	Bija nepieciešams un tika nodrošināts visos gadījumos	Nebija nepieciešams un netika nodrošināts	Bija nepieciešams un tika nodrošināts visos gadījumos	Bija nepieciešams, bet netika nodrošināts	Bija nepieciešams, bet netika nodrošināts	Nebija nepieciešams un netika nodrošināts	Bija nepieciešams un tika nodrošināts visos gadījumos	Grūti pateikt/ Nav atbildes	Bija nepieciešams, bet netika nodrošināts	Nē	Jā	Jā	41	Sieviete	Augstākā (bakalaurs, maģistrs, doktors)	Vidzeme	Lauki - lauku teritorijas	Vairāk kā 10 gadus	35-44	0.54	2021
6-8 stundas	6-8 stundas	Attālināti strādāju jau pirms pandēmijas	Bija nepieciešams un tika nodrošināts visos gadījumos	Bija nepieciešams un tika nodrošināts visos gadījumos	Nebija nepieciešams un netika nodrošināts	Nebija nepieciešams un netika nodrošināts	Nebija nepieciešams un netika nodrošināts	Bija nepieciešams un tika nodrošināts dažos gadījumos	Bija nepieciešams un tika nodrošināts dažos gadījumos	Bija nepieciešams, bet netika nodrošināts	Bija nepieciešams, bet netika nodrošināts	Bija nepieciešams un tika nodrošināts visos gadījumos	Bija nepieciešams, bet netika nodrošināts	Nē	Nē	Nē	40	Vīrietis	Augstākā (bakalaurs, maģistrs, doktors)	Pierīga	Lauki - lauku teritorijas	No 2 līdz 5 gadiem	35-44	1.26	2021
6-8 stundas	6-8 stundas	Attālināti sāku strādāt pandēmijas laikā	Bija nepieciešams un tika nodrošināts visos gadījumos	Bija nepieciešams un tika nodrošināts visos gadījumos	Nebija nepieciešams un netika nodrošināts	Bija nepieciešams un tika nodrošināts visos gadījumos	Nebija nepieciešams un netika nodrošināts	Nebija nepieciešams un netika nodrošināts	Bija nepieciešams un tika nodrošināts visos gadījumos	Nebija nepieciešams un netika nodrošināts	Bija nepieciešams un tika nodrošināts visos gadījumos	Grūti pateikt/ Nav atbildes	Bija nepieciešams un tika nodrošināts visos gadījumos	Jā	Nē	Jā	36	Sieviete	Augstākā (bakalaurs, maģistrs, doktors)	Pierīga	Rīga - Rīgas pilsēta	No 5 līdz 10 gadiem	35-44	0.54	2021
Mazāk par 6 stundām	6-8 stundas	Attālināti strādāju jau pirms pandēmijas	Bija nepieciešams un tika nodrošināts visos gadījumos	Bija nepieciešams un tika nodrošināts visos gadījumos	Nebija nepieciešams un netika nodrošināts	Bija nepieciešams un tika nodrošināts visos gadījumos	Nebija nepieciešams un netika nodrošināts	Bija nepieciešams un tika nodrošināts visos gadījumos	Bija nepieciešams un tika nodrošināts visos gadījumos	Nebija nepieciešams un netika nodrošināts	Nebija nepieciešams un netika nodrošināts	Nebija nepieciešams un netika nodrošināts	Nebija nepieciešams un netika nodrošināts	Nē	Nē	Jā	55	Sieviete	Augstākā (bakalaurs, maģistrs, doktors)	Rīga	Cita pilsēta - Daugavpils, Liepāja, Jelgava, Jūrmala, Ventspils, Rēzekne, Valmiera, Jēkabpils un citas pilsētas	No 5 līdz 10 gadiem	55-64	0.87	2021
6-8 stundas	Mazāk par 6 stundām	Attālināti strādāju jau pirms pandēmijas	Bija nepieciešams un tika nodrošināts visos gadījumos	Bija nepieciešams un tika nodrošināts visos gadījumos	Bija nepieciešams, bet netika nodrošināts	Bija nepieciešams un tika nodrošināts visos gadījumos	Bija nepieciešams, bet netika nodrošināts	Bija nepieciešams un tika nodrošināts visos gadījumos	Bija nepieciešams, bet netika nodrošināts	Bija nepieciešams, bet netika nodrošināts	Bija nepieciešams, bet netika nodrošināts	Bija nepieciešams, bet netika nodrošināts	Bija nepieciešams, bet netika nodrošināts	Nē	Nē	Jā	48	Vīrietis	Augstākā (bakalaurs, maģistrs, doktors)	Pierīga	Lauki - lauku teritorijas	No 1 līdz 2 gadiem	45-54	1.85	2021
8-10 stundas	8-10 stundas	Attālināti strādāju jau pirms pandēmijas	Bija nepieciešams, bet netika nodrošināts	Bija nepieciešams un tika nodrošināts visos gadījumos	Bija nepieciešams un tika nodrošināts dažos gadījumos	Bija nepieciešams un tika nodrošināts visos gadījumos	Bija nepieciešams, bet netika nodrošināts	Bija nepieciešams un tika nodrošināts visos gadījumos	Bija nepieciešams, bet netika nodrošināts	Bija nepieciešams, bet netika nodrošināts	Bija nepieciešams, bet netika nodrošināts	Bija nepieciešams, bet netika nodrošināts	Bija nepieciešams, bet netika nodrošināts	Nē	Nē	Jā	30	Sieviete	Augstākā (bakalaurs, maģistrs, doktors)	Rīga	Rīga - Rīgas pilsēta	No 5 līdz 10 gadiem	25-34	0.82	2021
8-10 stundas	8-10 stundas	Attālināti sāku strādāt pandēmijas laikā	Bija nepieciešams un tika nodrošināts visos gadījumos	Nebija nepieciešams un netika nodrošināts	Nebija nepieciešams un netika nodrošināts	Nebija nepieciešams un netika nodrošināts	Nebija nepieciešams un netika nodrošināts	Bija nepieciešams un tika nodrošināts visos gadījumos	Nebija nepieciešams un netika nodrošināts	Bija nepieciešams, bet netika nodrošināts	Bija nepieciešams un tika nodrošināts visos gadījumos	Bija nepieciešams un tika nodrošināts visos gadījumos	Bija nepieciešams un tika nodrošināts visos gadījumos	Nē	Nē	Jā	27	Sieviete	Augstākā (bakalaurs, maģistrs, doktors)	Rīga	Rīga - Rīgas pilsēta	No 5 līdz 10 gadiem	25-34	0.82	2021
8-10 stundas	8-10 stundas	Attālināti sāku strādāt pandēmijas laikā	Bija nepieciešams un tika nodrošināts visos gadījumos	Bija nepieciešams un tika nodrošināts visos gadījumos	Nebija nepieciešams un netika nodrošināts	Nebija nepieciešams un netika nodrošināts	Nebija nepieciešams un netika nodrošināts	Nebija nepieciešams un netika nodrošināts	Nebija nepieciešams un netika nodrošināts	Bija nepieciešams, bet netika nodrošināts	Bija nepieciešams un tika nodrošināts dažos gadījumos	Nebija nepieciešams un netika nodrošināts	Nebija nepieciešams un netika nodrošināts	Nē	Nē	Nē	52	Vīrietis	Augstākā (bakalaurs, maģistrs, doktors)	Rīga	Rīga - Rīgas pilsēta	Vairāk kā 10 gadus	45-54	1.85	2021
6-8 stundas	8-10 stundas	Attālināti sāku strādāt pandēmijas laikā	Nebija nepieciešams un netika nodrošināts	Bija nepieciešams un tika nodrošināts visos gadījumos	Bija nepieciešams un tika nodrošināts visos gadījumos	Bija nepieciešams un tika nodrošināts visos gadījumos	Nebija nepieciešams un netika nodrošināts	Nebija nepieciešams un netika nodrošināts	Grūti pateikt/ Nav atbildes	Nebija nepieciešams un netika nodrošināts	Bija nepieciešams un tika nodrošināts dažos gadījumos	Grūti pateikt/ Nav atbildes	Bija nepieciešams, bet netika nodrošināts	Jā	Jā	Jā	39	Sieviete	Vidējā (pabeigta vidusskola, ģimnāzija)	Rīga	Rīga - Rīgas pilsēta	Vairāk kā 10 gadus	35-44	0.54	2021
8-10 stundas	8-10 stundas	Attālināti sāku strādāt pandēmijas laikā	Bija nepieciešams un tika nodrošināts visos gadījumos	Bija nepieciešams un tika nodrošināts visos gadījumos	Bija nepieciešams un tika nodrošināts visos gadījumos	Nebija nepieciešams un netika nodrošināts	Nebija nepieciešams un netika nodrošināts	Bija nepieciešams un tika nodrošināts visos gadījumos	Nebija nepieciešams un netika nodrošināts	Nebija nepieciešams un netika nodrošināts	Bija nepieciešams un tika nodrošināts visos gadījumos	Grūti pateikt/ Nav atbildes	Nebija nepieciešams un netika nodrošināts	Nē	Nē	Jā	47	Sieviete	Augstākā (bakalaurs, maģistrs, doktors)	Rīga	Rīga - Rīgas pilsēta	No 2 līdz 5 gadiem	45-54	0.63	2021
8-10 stundas	8-10 stundas	Attālināti strādāju jau pirms pandēmijas	Bija nepieciešams, bet netika nodrošināts	Bija nepieciešams un tika nodrošināts visos gadījumos	Bija nepieciešams un tika nodrošināts visos gadījumos	Bija nepieciešams un tika nodrošināts dažos gadījumos	Bija nepieciešams, bet netika nodrošināts	Bija nepieciešams, bet netika nodrošināts	Nebija nepieciešams un netika nodrošināts	Bija nepieciešams, bet netika nodrošināts	Bija nepieciešams, bet netika nodrošināts	Grūti pateikt/ Nav atbildes	Bija nepieciešams, bet netika nodrošināts	Jā	Nē	Jā	25	Sieviete	Augstākā (bakalaurs, maģistrs, doktors)	Rīga	Rīga - Rīgas pilsēta	No 2 līdz 5 gadiem	25-34	0.82	2021
8-10 stundas	8-10 stundas	Attālināti sāku strādāt pandēmijas laikā	Bija nepieciešams un tika nodrošināts visos gadījumos	Bija nepieciešams un tika nodrošināts visos gadījumos	Bija nepieciešams un tika nodrošināts visos gadījumos	Bija nepieciešams un tika nodrošināts visos gadījumos	Nebija nepieciešams un netika nodrošināts	Nebija nepieciešams un netika nodrošināts	Bija nepieciešams un tika nodrošināts visos gadījumos	Nebija nepieciešams un netika nodrošināts	Nebija nepieciešams un netika nodrošināts	Bija nepieciešams un tika nodrošināts dažos gadījumos	Bija nepieciešams un tika nodrošināts visos gadījumos	Jā	Nē	Jā	30	Vīrietis	Profesionālā vidējā (pabeigta arodskola, arodvidusskola, tehnikums)	Rīga	Rīga - Rīgas pilsēta	No 2 līdz 5 gadiem	25-34	1.36	2021
6-8 stundas	6-8 stundas	Attālināti sāku strādāt pandēmijas laikā	Bija nepieciešams un tika nodrošināts visos gadījumos	Bija nepieciešams un tika nodrošināts visos gadījumos	Bija nepieciešams un tika nodrošināts visos gadījumos	Bija nepieciešams un tika nodrošināts visos gadījumos	Nebija nepieciešams un netika nodrošināts	Bija nepieciešams un tika nodrošināts dažos gadījumos	Nebija nepieciešams un netika nodrošināts	Bija nepieciešams, bet netika nodrošināts	Bija nepieciešams, bet netika nodrošināts	Grūti pateikt/ Nav atbildes	Grūti pateikt/ Nav atbildes	Jā	Nē	Jā	42	Sieviete	Augstākā (bakalaurs, maģistrs, doktors)	Pierīga	Cita pilsēta - Daugavpils, Liepāja, Jelgava, Jūrmala, Ventspils, Rēzekne, Valmiera, Jēkabpils un citas pilsētas	Vairāk kā 10 gadus	35-44	0.54	2021
8-10 stundas	8-10 stundas	Attālināti sāku strādāt pandēmijas laikā	Bija nepieciešams un tika nodrošināts visos gadījumos	Bija nepieciešams un tika nodrošināts visos gadījumos	Bija nepieciešams un tika nodrošināts visos gadījumos	Bija nepieciešams un tika nodrošināts visos gadījumos	Bija nepieciešams un tika nodrošināts visos gadījumos	Bija nepieciešams un tika nodrošināts visos gadījumos	Bija nepieciešams un tika nodrošināts visos gadījumos	Nebija nepieciešams un netika nodrošināts	Bija nepieciešams un tika nodrošināts visos gadījumos	Bija nepieciešams un tika nodrošināts visos gadījumos	Bija nepieciešams un tika nodrošināts visos gadījumos	Grūti pateikt/Nav atbildes	Jā	Jā	52	Sieviete	Augstākā (bakalaurs, maģistrs, doktors)	Latgale	Cita pilsēta - Daugavpils, Liepāja, Jelgava, Jūrmala, Ventspils, Rēzekne, Valmiera, Jēkabpils un citas pilsētas	Vairāk kā 10 gadus	45-54	0.63	2021
8-10 stundas	10 stundas un vairāk	Attālināti sāku strādāt pandēmijas laikā	Nebija nepieciešams un netika nodrošināts	Nebija nepieciešams un netika nodrošināts	Nebija nepieciešams un netika nodrošināts	Bija nepieciešams un tika nodrošināts dažos gadījumos	Nebija nepieciešams un netika nodrošināts	Nebija nepieciešams un netika nodrošināts	Bija nepieciešams un tika nodrošināts visos gadījumos	Bija nepieciešams un tika nodrošināts dažos gadījumos	Bija nepieciešams, bet netika nodrošināts	Grūti pateikt/ Nav atbildes	Bija nepieciešams, bet netika nodrošināts	Jā	Jā	Grūti pateikt/Nav atbildes	37	Sieviete	Augstākā (bakalaurs, maģistrs, doktors)	Latgale	Cita pilsēta - Daugavpils, Liepāja, Jelgava, Jūrmala, Ventspils, Rēzekne, Valmiera, Jēkabpils un citas pilsētas	No 2 līdz 5 gadiem	35-44	0.54	2021
8-10 stundas	6-8 stundas	Attālināti sāku strādāt pandēmijas laikā	Bija nepieciešams un tika nodrošināts visos gadījumos	Bija nepieciešams un tika nodrošināts visos gadījumos	Bija nepieciešams un tika nodrošināts dažos gadījumos	Bija nepieciešams un tika nodrošināts dažos gadījumos	Nebija nepieciešams un netika nodrošināts	Bija nepieciešams un tika nodrošināts visos gadījumos	Bija nepieciešams un tika nodrošināts visos gadījumos	Nebija nepieciešams un netika nodrošināts	Nebija nepieciešams un netika nodrošināts	Nebija nepieciešams un netika nodrošināts	Bija nepieciešams un tika nodrošināts visos gadījumos	Jā	Nē	Jā	48	Sieviete	Augstākā (bakalaurs, maģistrs, doktors)	Kurzeme	Cita pilsēta - Daugavpils, Liepāja, Jelgava, Jūrmala, Ventspils, Rēzekne, Valmiera, Jēkabpils un citas pilsētas	Vairāk kā 10 gadus	45-54	0.63	2021
8-10 stundas	8-10 stundas	Attālināti sāku strādāt pandēmijas laikā	Bija nepieciešams un tika nodrošināts visos gadījumos	Bija nepieciešams un tika nodrošināts visos gadījumos	Bija nepieciešams un tika nodrošināts visos gadījumos	Bija nepieciešams un tika nodrošināts dažos gadījumos	Nebija nepieciešams un netika nodrošināts	Bija nepieciešams un tika nodrošināts visos gadījumos	Bija nepieciešams, bet netika nodrošināts	Bija nepieciešams, bet netika nodrošināts	Bija nepieciešams, bet netika nodrošināts	Grūti pateikt/ Nav atbildes	Bija nepieciešams un tika nodrošināts dažos gadījumos	Jā	Jā	Jā	37	Sieviete	Augstākā (bakalaurs, maģistrs, doktors)	Rīga	Rīga - Rīgas pilsēta	Vairāk kā 10 gadus	35-44	0.54	2021
6-8 stundas	6-8 stundas	Attālināti sāku strādāt pandēmijas laikā	Bija nepieciešams un tika nodrošināts visos gadījumos	Bija nepieciešams un tika nodrošināts visos gadījumos	Bija nepieciešams un tika nodrošināts visos gadījumos	Nebija nepieciešams un netika nodrošināts	Nebija nepieciešams un netika nodrošināts	Bija nepieciešams un tika nodrošināts visos gadījumos	Bija nepieciešams un tika nodrošināts visos gadījumos	Bija nepieciešams un tika nodrošināts visos gadījumos	Nebija nepieciešams un netika nodrošināts	Grūti pateikt/ Nav atbildes	Bija nepieciešams un tika nodrošināts dažos gadījumos	Jā	Jā	Jā	29	Sieviete	Augstākā (bakalaurs, maģistrs, doktors)	Kurzeme	Cita pilsēta - Daugavpils, Liepāja, Jelgava, Jūrmala, Ventspils, Rēzekne, Valmiera, Jēkabpils un citas pilsētas	No 2 līdz 5 gadiem	25-34	0.82	2021
8-10 stundas	10 stundas un vairāk	Attālināti sāku strādāt pandēmijas laikā	Bija nepieciešams un tika nodrošināts visos gadījumos	Bija nepieciešams un tika nodrošināts visos gadījumos	Grūti pateikt/ Nav atbildes	Grūti pateikt/ Nav atbildes	Bija nepieciešams un tika nodrošināts visos gadījumos	Nebija nepieciešams un netika nodrošināts	Grūti pateikt/ Nav atbildes	Grūti pateikt/ Nav atbildes	Bija nepieciešams un tika nodrošināts visos gadījumos	Nebija nepieciešams un netika nodrošināts	Nebija nepieciešams un netika nodrošināts	Jā	Nē	Jā	34	Sieviete	Augstākā (bakalaurs, maģistrs, doktors)	Pierīga	Cita pilsēta - Daugavpils, Liepāja, Jelgava, Jūrmala, Ventspils, Rēzekne, Valmiera, Jēkabpils un citas pilsētas	No 5 līdz 10 gadiem	25-34	0.82	2021
6-8 stundas	6-8 stundas	Attālināti sāku strādāt pandēmijas laikā	Bija nepieciešams un tika nodrošināts visos gadījumos	Bija nepieciešams un tika nodrošināts visos gadījumos	Nebija nepieciešams un netika nodrošināts	Nebija nepieciešams un netika nodrošināts	Nebija nepieciešams un netika nodrošināts	Bija nepieciešams un tika nodrošināts visos gadījumos	Bija nepieciešams un tika nodrošināts visos gadījumos	Grūti pateikt/ Nav atbildes	Bija nepieciešams, bet netika nodrošināts	Grūti pateikt/ Nav atbildes	Bija nepieciešams, bet netika nodrošināts	Nē	Nē	Jā	43	Sieviete	Augstākā (bakalaurs, maģistrs, doktors)	Zemgale	Cita pilsēta - Daugavpils, Liepāja, Jelgava, Jūrmala, Ventspils, Rēzekne, Valmiera, Jēkabpils un citas pilsētas	No 2 līdz 5 gadiem	35-44	0.54	2021
6-8 stundas	6-8 stundas	Attālināti sāku strādāt pandēmijas laikā	Bija nepieciešams un tika nodrošināts visos gadījumos	Bija nepieciešams un tika nodrošināts visos gadījumos	Bija nepieciešams un tika nodrošināts visos gadījumos	Nebija nepieciešams un netika nodrošināts	Nebija nepieciešams un netika nodrošināts	Bija nepieciešams un tika nodrošināts visos gadījumos	Nebija nepieciešams un netika nodrošināts	Bija nepieciešams, bet netika nodrošināts	Bija nepieciešams, bet netika nodrošināts	Bija nepieciešams, bet netika nodrošināts	Bija nepieciešams, bet netika nodrošināts	Jā	Nē	Jā	42	Sieviete	Augstākā (bakalaurs, maģistrs, doktors)	Rīga	Rīga - Rīgas pilsēta	Vairāk kā 10 gadus	35-44	0.54	2021
6-8 stundas	8-10 stundas	Attālināti sāku strādāt pandēmijas laikā	Bija nepieciešams, bet netika nodrošināts	Bija nepieciešams un tika nodrošināts dažos gadījumos	Bija nepieciešams un tika nodrošināts dažos gadījumos	Bija nepieciešams un tika nodrošināts dažos gadījumos	Bija nepieciešams, bet netika nodrošināts	Bija nepieciešams, bet netika nodrošināts	Bija nepieciešams, bet netika nodrošināts	Bija nepieciešams, bet netika nodrošināts	Bija nepieciešams, bet netika nodrošināts	Bija nepieciešams, bet netika nodrošināts	Bija nepieciešams, bet netika nodrošināts	Nē	Nē	Jā	26	Sieviete	Profesionālā vidējā (pabeigta arodskola, arodvidusskola, tehnikums)	Rīga	Rīga - Rīgas pilsēta	No 2 līdz 5 gadiem	25-34	0.82	2021
8-10 stundas	10 stundas un vairāk	Attālināti sāku strādāt pandēmijas laikā	Grūti pateikt/ Nav atbildes	Nebija nepieciešams un netika nodrošināts	Bija nepieciešams un tika nodrošināts visos gadījumos	Nebija nepieciešams un netika nodrošināts	Bija nepieciešams, bet netika nodrošināts	Bija nepieciešams, bet netika nodrošināts	Bija nepieciešams, bet netika nodrošināts	Bija nepieciešams, bet netika nodrošināts	Nebija nepieciešams un netika nodrošināts	Grūti pateikt/ Nav atbildes	Bija nepieciešams, bet netika nodrošināts	Jā	Jā	Jā	46	Sieviete	Augstākā (bakalaurs, maģistrs, doktors)	Kurzeme	Lauki - lauku teritorijas	Vairāk kā 10 gadus	45-54	0.63	2021
6-8 stundas	6-8 stundas	Attālināti sāku strādāt pandēmijas laikā	Bija nepieciešams un tika nodrošināts visos gadījumos	Bija nepieciešams un tika nodrošināts visos gadījumos	Bija nepieciešams un tika nodrošināts visos gadījumos	Bija nepieciešams un tika nodrošināts visos gadījumos	Grūti pateikt/ Nav atbildes	Grūti pateikt/ Nav atbildes	Bija nepieciešams un tika nodrošināts visos gadījumos	Grūti pateikt/ Nav atbildes	Grūti pateikt/ Nav atbildes	Grūti pateikt/ Nav atbildes	Bija nepieciešams un tika nodrošināts visos gadījumos	Jā	Jā	Jā	62	Sieviete	Augstākā (bakalaurs, maģistrs, doktors)	Latgale	Lauki - lauku teritorijas	No 2 līdz 5 gadiem	55-64	0.87	2021
6-8 stundas	6-8 stundas	Attālināti sāku strādāt pandēmijas laikā	Bija nepieciešams un tika nodrošināts dažos gadījumos	Bija nepieciešams un tika nodrošināts visos gadījumos	Bija nepieciešams un tika nodrošināts dažos gadījumos	Bija nepieciešams un tika nodrošināts dažos gadījumos	Nebija nepieciešams un netika nodrošināts	Nebija nepieciešams un netika nodrošināts	Nebija nepieciešams un netika nodrošināts	Bija nepieciešams, bet netika nodrošināts	Nebija nepieciešams un netika nodrošināts	Nebija nepieciešams un netika nodrošināts	Nebija nepieciešams un netika nodrošināts	Nē	Nē	Jā	40	Sieviete	Augstākā (bakalaurs, maģistrs, doktors)	Latgale	Cita pilsēta - Daugavpils, Liepāja, Jelgava, Jūrmala, Ventspils, Rēzekne, Valmiera, Jēkabpils un citas pilsētas	No 2 līdz 5 gadiem	35-44	0.54	2021
6-8 stundas	6-8 stundas	Attālināti sāku strādāt pandēmijas laikā	Nebija nepieciešams un netika nodrošināts	Nebija nepieciešams un netika nodrošināts	Nebija nepieciešams un netika nodrošināts	Nebija nepieciešams un netika nodrošināts	Nebija nepieciešams un netika nodrošināts	Nebija nepieciešams un netika nodrošināts	Nebija nepieciešams un netika nodrošināts	Nebija nepieciešams un netika nodrošināts	Nebija nepieciešams un netika nodrošināts	Nebija nepieciešams un netika nodrošināts	Nebija nepieciešams un netika nodrošināts	Jā	Nē	Jā	45	Sieviete	Augstākā (bakalaurs, maģistrs, doktors)	Latgale	Cita pilsēta - Daugavpils, Liepāja, Jelgava, Jūrmala, Ventspils, Rēzekne, Valmiera, Jēkabpils un citas pilsētas	Vairāk kā 10 gadus	45-54	0.63	2021
6-8 stundas	6-8 stundas	Attālināti strādāju jau pirms pandēmijas	Bija nepieciešams un tika nodrošināts visos gadījumos	Nebija nepieciešams un netika nodrošināts	Bija nepieciešams un tika nodrošināts visos gadījumos	Bija nepieciešams un tika nodrošināts visos gadījumos	Nebija nepieciešams un netika nodrošināts	Nebija nepieciešams un netika nodrošināts	Nebija nepieciešams un netika nodrošināts	Nebija nepieciešams un netika nodrošināts	Nebija nepieciešams un netika nodrošināts	Bija nepieciešams un tika nodrošināts visos gadījumos	Nebija nepieciešams un netika nodrošināts	Nē	Nē	Jā	59	Sieviete	Augstākā (bakalaurs, maģistrs, doktors)	Latgale	Lauki - lauku teritorijas	Vairāk kā 10 gadus	55-64	0.87	2021
6-8 stundas	10 stundas un vairāk	Attālināti sāku strādāt pandēmijas laikā	Bija nepieciešams un tika nodrošināts visos gadījumos	Bija nepieciešams un tika nodrošināts dažos gadījumos	Bija nepieciešams un tika nodrošināts dažos gadījumos	Bija nepieciešams un tika nodrošināts dažos gadījumos	Nebija nepieciešams un netika nodrošināts	Bija nepieciešams, bet netika nodrošināts	Grūti pateikt/ Nav atbildes	Bija nepieciešams, bet netika nodrošināts	Nebija nepieciešams un netika nodrošināts	Grūti pateikt/ Nav atbildes	Bija nepieciešams, bet netika nodrošināts	Jā	Jā	Jā	48	Sieviete	Augstākā (bakalaurs, maģistrs, doktors)	Latgale	Lauki - lauku teritorijas	Vairāk kā 10 gadus	45-54	0.63	2021
8-10 stundas	8-10 stundas	Attālināti sāku strādāt pandēmijas laikā	Bija nepieciešams un tika nodrošināts dažos gadījumos	Bija nepieciešams un tika nodrošināts visos gadījumos	Bija nepieciešams un tika nodrošināts dažos gadījumos	Bija nepieciešams un tika nodrošināts visos gadījumos	Nebija nepieciešams un netika nodrošināts	Bija nepieciešams, bet netika nodrošināts	Bija nepieciešams, bet netika nodrošināts	Bija nepieciešams, bet netika nodrošināts	Nebija nepieciešams un netika nodrošināts	Bija nepieciešams un tika nodrošināts dažos gadījumos	Bija nepieciešams, bet netika nodrošināts	Nē	Nē	Jā	54	Sieviete	Augstākā (bakalaurs, maģistrs, doktors)	Pierīga	Lauki - lauku teritorijas	Vairāk kā 10 gadus	45-54	0.63	2021
6-8 stundas	6-8 stundas	Attālināti sāku strādāt pandēmijas laikā	Bija nepieciešams un tika nodrošināts visos gadījumos	Bija nepieciešams un tika nodrošināts visos gadījumos	Bija nepieciešams, bet netika nodrošināts	Bija nepieciešams un tika nodrošināts visos gadījumos	Bija nepieciešams, bet netika nodrošināts	Nebija nepieciešams un netika nodrošināts	Nebija nepieciešams un netika nodrošināts	Nebija nepieciešams un netika nodrošināts	Nebija nepieciešams un netika nodrošināts	Grūti pateikt/ Nav atbildes	Nebija nepieciešams un netika nodrošināts	Nē	Nē	Jā	44	Sieviete	Augstākā (bakalaurs, maģistrs, doktors)	Latgale	Lauki - lauku teritorijas	Vairāk kā 10 gadus	35-44	0.54	2021
8-10 stundas	10 stundas un vairāk	Attālināti sāku strādāt pandēmijas laikā	Bija nepieciešams un tika nodrošināts visos gadījumos	Bija nepieciešams un tika nodrošināts visos gadījumos	Bija nepieciešams un tika nodrošināts visos gadījumos	Nebija nepieciešams un netika nodrošināts	Nebija nepieciešams un netika nodrošināts	Nebija nepieciešams un netika nodrošināts	Nebija nepieciešams un netika nodrošināts	Nebija nepieciešams un netika nodrošināts	Nebija nepieciešams un netika nodrošināts	Grūti pateikt/ Nav atbildes	Nebija nepieciešams un netika nodrošināts	Jā	Jā	Jā	54	Sieviete	Augstākā (bakalaurs, maģistrs, doktors)	Latgale	Lauki - lauku teritorijas	Vairāk kā 10 gadus	45-54	0.63	2021
8-10 stundas	8-10 stundas	Attālināti sāku strādāt pandēmijas laikā	Bija nepieciešams un tika nodrošināts visos gadījumos	Bija nepieciešams un tika nodrošināts visos gadījumos	Bija nepieciešams un tika nodrošināts visos gadījumos	Bija nepieciešams un tika nodrošināts visos gadījumos	Bija nepieciešams un tika nodrošināts dažos gadījumos	Bija nepieciešams, bet netika nodrošināts	Bija nepieciešams un tika nodrošināts dažos gadījumos	Bija nepieciešams, bet netika nodrošināts	Bija nepieciešams, bet netika nodrošināts	Bija nepieciešams un tika nodrošināts dažos gadījumos	Bija nepieciešams, bet netika nodrošināts	Nē	Nē	Jā	33	Sieviete	Augstākā (bakalaurs, maģistrs, doktors)	Latgale	Cita pilsēta - Daugavpils, Liepāja, Jelgava, Jūrmala, Ventspils, Rēzekne, Valmiera, Jēkabpils un citas pilsētas	No 5 līdz 10 gadiem	25-34	0.82	2021
8-10 stundas	8-10 stundas	Attālināti sāku strādāt pandēmijas laikā	Bija nepieciešams un tika nodrošināts visos gadījumos	Bija nepieciešams un tika nodrošināts visos gadījumos	Nebija nepieciešams un netika nodrošināts	Nebija nepieciešams un netika nodrošināts	Nebija nepieciešams un netika nodrošināts	Nebija nepieciešams un netika nodrošināts	Nebija nepieciešams un netika nodrošināts	Nebija nepieciešams un netika nodrošināts	Nebija nepieciešams un netika nodrošināts	Nebija nepieciešams un netika nodrošināts	Nebija nepieciešams un netika nodrošināts	Nē	Nē	Nē	31	Sieviete	Augstākā (bakalaurs, maģistrs, doktors)	Rīga	Rīga - Rīgas pilsēta	No 5 līdz 10 gadiem	25-34	0.82	2021
8-10 stundas	6-8 stundas	Attālināti sāku strādāt pandēmijas laikā	Nebija nepieciešams un netika nodrošināts	Nebija nepieciešams un netika nodrošināts	Nebija nepieciešams un netika nodrošināts	Nebija nepieciešams un netika nodrošināts	Nebija nepieciešams un netika nodrošināts	Nebija nepieciešams un netika nodrošināts	Nebija nepieciešams un netika nodrošināts	Nebija nepieciešams un netika nodrošināts	Nebija nepieciešams un netika nodrošināts	Grūti pateikt/ Nav atbildes	Nebija nepieciešams un netika nodrošināts	Grūti pateikt/Nav atbildes	Nē	Grūti pateikt/Nav atbildes	25	Sieviete	Augstākā (bakalaurs, maģistrs, doktors)	Latgale	Cita pilsēta - Daugavpils, Liepāja, Jelgava, Jūrmala, Ventspils, Rēzekne, Valmiera, Jēkabpils un citas pilsētas	No 1 līdz 2 gadiem	25-34	0.82	2021
8-10 stundas	8-10 stundas	Attālināti sāku strādāt pandēmijas laikā	Nebija nepieciešams un netika nodrošināts	Nebija nepieciešams un netika nodrošināts	Nebija nepieciešams un netika nodrošināts	Bija nepieciešams un tika nodrošināts dažos gadījumos	Grūti pateikt/ Nav atbildes	Grūti pateikt/ Nav atbildes	Grūti pateikt/ Nav atbildes	Grūti pateikt/ Nav atbildes	Bija nepieciešams un tika nodrošināts dažos gadījumos	Grūti pateikt/ Nav atbildes	Bija nepieciešams, bet netika nodrošināts	Jā	Nē	Jā	57	Sieviete	Augstākā (bakalaurs, maģistrs, doktors)	Latgale	Cita pilsēta - Daugavpils, Liepāja, Jelgava, Jūrmala, Ventspils, Rēzekne, Valmiera, Jēkabpils un citas pilsētas	Vairāk kā 10 gadus	55-64	0.87	2021
8-10 stundas	6-8 stundas	Attālināti sāku strādāt pandēmijas laikā	Nebija nepieciešams un netika nodrošināts	Grūti pateikt/ Nav atbildes	Nebija nepieciešams un netika nodrošināts	Nebija nepieciešams un netika nodrošināts	Nebija nepieciešams un netika nodrošināts	Grūti pateikt/ Nav atbildes	Grūti pateikt/ Nav atbildes	Grūti pateikt/ Nav atbildes	Bija nepieciešams, bet netika nodrošināts	Grūti pateikt/ Nav atbildes	Nebija nepieciešams un netika nodrošināts	Nē	Nē	Jā	50	Vīrietis	Augstākā (bakalaurs, maģistrs, doktors)	Latgale	Lauki - lauku teritorijas	Vairāk kā 10 gadus	45-54	1.85	2021
6-8 stundas	6-8 stundas	Attālināti sāku strādāt pandēmijas laikā	Bija nepieciešams un tika nodrošināts visos gadījumos	Nebija nepieciešams un netika nodrošināts	Nebija nepieciešams un netika nodrošināts	Nebija nepieciešams un netika nodrošināts	Bija nepieciešams un tika nodrošināts visos gadījumos	Bija nepieciešams un tika nodrošināts dažos gadījumos	Bija nepieciešams, bet netika nodrošināts	Bija nepieciešams un tika nodrošināts dažos gadījumos	Bija nepieciešams, bet netika nodrošināts	Bija nepieciešams, bet netika nodrošināts	Bija nepieciešams, bet netika nodrošināts	Jā	Jā	Grūti pateikt/Nav atbildes	61	Sieviete	Profesionālā vidējā (pabeigta arodskola, arodvidusskola, tehnikums)	Latgale	Lauki - lauku teritorijas	No 2 līdz 5 gadiem	55-64	0.87	2021
6-8 stundas	Mazāk par 6 stundām	Attālināti sāku strādāt pandēmijas laikā	Bija nepieciešams un tika nodrošināts dažos gadījumos	Nebija nepieciešams un netika nodrošināts	Bija nepieciešams un tika nodrošināts visos gadījumos	Nebija nepieciešams un netika nodrošināts	Bija nepieciešams, bet netika nodrošināts	Bija nepieciešams, bet netika nodrošināts	Bija nepieciešams, bet netika nodrošināts	Bija nepieciešams, bet netika nodrošināts	Bija nepieciešams, bet netika nodrošināts	Bija nepieciešams, bet netika nodrošināts	Bija nepieciešams, bet netika nodrošināts	Nē	Nē	Jā	28	Sieviete	Augstākā (bakalaurs, maģistrs, doktors)	Latgale	Cita pilsēta - Daugavpils, Liepāja, Jelgava, Jūrmala, Ventspils, Rēzekne, Valmiera, Jēkabpils un citas pilsētas	No 1 līdz 2 gadiem	25-34	0.82	2021
6-8 stundas	8-10 stundas	Attālināti strādāju jau pirms pandēmijas	Bija nepieciešams un tika nodrošināts visos gadījumos	Bija nepieciešams un tika nodrošināts visos gadījumos	Bija nepieciešams un tika nodrošināts visos gadījumos	Bija nepieciešams un tika nodrošināts dažos gadījumos	Nebija nepieciešams un netika nodrošināts	Nebija nepieciešams un netika nodrošināts	Bija nepieciešams, bet netika nodrošināts	Bija nepieciešams, bet netika nodrošināts	Bija nepieciešams, bet netika nodrošināts	Bija nepieciešams, bet netika nodrošināts	Bija nepieciešams un tika nodrošināts dažos gadījumos	Jā	Jā	Nē	35	Sieviete	Augstākā (bakalaurs, maģistrs, doktors)	Pierīga	Cita pilsēta - Daugavpils, Liepāja, Jelgava, Jūrmala, Ventspils, Rēzekne, Valmiera, Jēkabpils un citas pilsētas	Līdz 1 gadam	35-44	0.54	2021
6-8 stundas	6-8 stundas	Attālināti sāku strādāt pandēmijas laikā	Bija nepieciešams un tika nodrošināts visos gadījumos	Bija nepieciešams un tika nodrošināts visos gadījumos	Bija nepieciešams un tika nodrošināts visos gadījumos	Bija nepieciešams un tika nodrošināts visos gadījumos	Grūti pateikt/ Nav atbildes	Bija nepieciešams un tika nodrošināts visos gadījumos	Bija nepieciešams, bet netika nodrošināts	Nebija nepieciešams un netika nodrošināts	Nebija nepieciešams un netika nodrošināts	Grūti pateikt/ Nav atbildes	Bija nepieciešams, bet netika nodrošināts	Jā	Nē	Jā	33	Sieviete	Augstākā (bakalaurs, maģistrs, doktors)	Pierīga	Cita pilsēta - Daugavpils, Liepāja, Jelgava, Jūrmala, Ventspils, Rēzekne, Valmiera, Jēkabpils un citas pilsētas	No 1 līdz 2 gadiem	25-34	0.82	2021
8-10 stundas	8-10 stundas	Attālināti sāku strādāt pandēmijas laikā	Bija nepieciešams un tika nodrošināts visos gadījumos	Bija nepieciešams un tika nodrošināts visos gadījumos	Bija nepieciešams un tika nodrošināts visos gadījumos	Bija nepieciešams un tika nodrošināts visos gadījumos	Nebija nepieciešams un netika nodrošināts	Bija nepieciešams un tika nodrošināts visos gadījumos	Bija nepieciešams un tika nodrošināts visos gadījumos	Nebija nepieciešams un netika nodrošināts	Nebija nepieciešams un netika nodrošināts	Bija nepieciešams un tika nodrošināts visos gadījumos	Nebija nepieciešams un netika nodrošināts	Nē	Nē	Jā	30	Sieviete	Augstākā (bakalaurs, maģistrs, doktors)	Latgale	Cita pilsēta - Daugavpils, Liepāja, Jelgava, Jūrmala, Ventspils, Rēzekne, Valmiera, Jēkabpils un citas pilsētas	No 2 līdz 5 gadiem	25-34	0.82	2021
8-10 stundas	6-8 stundas	Attālināti sāku strādāt pandēmijas laikā	Bija nepieciešams, bet netika nodrošināts	Bija nepieciešams, bet netika nodrošināts	Grūti pateikt/ Nav atbildes	Nebija nepieciešams un netika nodrošināts	Nebija nepieciešams un netika nodrošināts	Bija nepieciešams, bet netika nodrošināts	Grūti pateikt/ Nav atbildes	Grūti pateikt/ Nav atbildes	Nebija nepieciešams un netika nodrošināts	Grūti pateikt/ Nav atbildes	Bija nepieciešams, bet netika nodrošināts	Nē	Nē	Jā	44	Sieviete	Augstākā (bakalaurs, maģistrs, doktors)	Rīga	Rīga - Rīgas pilsēta	No 5 līdz 10 gadiem	35-44	0.54	2021
6-8 stundas	8-10 stundas	Attālināti sāku strādāt pandēmijas laikā	Bija nepieciešams, bet netika nodrošināts	Nebija nepieciešams un netika nodrošināts	Nebija nepieciešams un netika nodrošināts	Bija nepieciešams, bet netika nodrošināts	Bija nepieciešams, bet netika nodrošināts	Bija nepieciešams un tika nodrošināts visos gadījumos	Bija nepieciešams, bet netika nodrošināts	Grūti pateikt/ Nav atbildes	Bija nepieciešams, bet netika nodrošināts	Bija nepieciešams, bet netika nodrošināts	Bija nepieciešams, bet netika nodrošināts	Jā	Jā	Jā	60	Sieviete	Augstākā (bakalaurs, maģistrs, doktors)	Pierīga	Cita pilsēta - Daugavpils, Liepāja, Jelgava, Jūrmala, Ventspils, Rēzekne, Valmiera, Jēkabpils un citas pilsētas	No 5 līdz 10 gadiem	55-64	0.87	2021
6-8 stundas	8-10 stundas	Attālināti sāku strādāt pandēmijas laikā	Bija nepieciešams un tika nodrošināts visos gadījumos	Bija nepieciešams un tika nodrošināts visos gadījumos	Bija nepieciešams un tika nodrošināts visos gadījumos	Bija nepieciešams un tika nodrošināts visos gadījumos	Grūti pateikt/ Nav atbildes	Grūti pateikt/ Nav atbildes	Bija nepieciešams un tika nodrošināts dažos gadījumos	Grūti pateikt/ Nav atbildes	Grūti pateikt/ Nav atbildes	Grūti pateikt/ Nav atbildes	Bija nepieciešams un tika nodrošināts visos gadījumos	Jā	Jā	Nē	26	Sieviete	Augstākā (bakalaurs, maģistrs, doktors)	Latgale	Lauki - lauku teritorijas	No 5 līdz 10 gadiem	25-34	0.82	2021
8-10 stundas	8-10 stundas	Attālināti sāku strādāt pandēmijas laikā	Bija nepieciešams un tika nodrošināts visos gadījumos	Bija nepieciešams un tika nodrošināts visos gadījumos	Bija nepieciešams un tika nodrošināts visos gadījumos	Bija nepieciešams un tika nodrošināts visos gadījumos	Bija nepieciešams un tika nodrošināts visos gadījumos	Bija nepieciešams un tika nodrošināts visos gadījumos	Bija nepieciešams un tika nodrošināts visos gadījumos	Grūti pateikt/ Nav atbildes	Grūti pateikt/ Nav atbildes	Grūti pateikt/ Nav atbildes	Bija nepieciešams un tika nodrošināts visos gadījumos	Nē	Nē	Jā	43	Sieviete	Augstākā (bakalaurs, maģistrs, doktors)	Kurzeme	Lauki - lauku teritorijas	No 5 līdz 10 gadiem	35-44	0.54	2021
8-10 stundas	6-8 stundas	Attālināti strādāju jau pirms pandēmijas	Bija nepieciešams un tika nodrošināts visos gadījumos	Bija nepieciešams un tika nodrošināts visos gadījumos	Bija nepieciešams un tika nodrošināts visos gadījumos	Bija nepieciešams un tika nodrošināts visos gadījumos	Nebija nepieciešams un netika nodrošināts	Nebija nepieciešams un netika nodrošināts	Nebija nepieciešams un netika nodrošināts	Bija nepieciešams un tika nodrošināts visos gadījumos	Nebija nepieciešams un netika nodrošināts	Nebija nepieciešams un netika nodrošināts	Nebija nepieciešams un netika nodrošināts	Nē	Nē	Jā	61	Vīrietis	Augstākā (bakalaurs, maģistrs, doktors)	Rīga	Rīga - Rīgas pilsēta	Vairāk kā 10 gadus	55-64	3.43	2021
6-8 stundas	6-8 stundas	Attālināti sāku strādāt pandēmijas laikā	Bija nepieciešams un tika nodrošināts visos gadījumos	Bija nepieciešams un tika nodrošināts visos gadījumos	Bija nepieciešams un tika nodrošināts visos gadījumos	Bija nepieciešams un tika nodrošināts visos gadījumos	Bija nepieciešams un tika nodrošināts visos gadījumos	Bija nepieciešams un tika nodrošināts visos gadījumos	Bija nepieciešams un tika nodrošināts visos gadījumos	Bija nepieciešams, bet netika nodrošināts	Nebija nepieciešams un netika nodrošināts	Bija nepieciešams un tika nodrošināts visos gadījumos	Bija nepieciešams un tika nodrošināts dažos gadījumos	Jā	Jā	Grūti pateikt/Nav atbildes	47	Sieviete	Augstākā (bakalaurs, maģistrs, doktors)	Latgale	Cita pilsēta - Daugavpils, Liepāja, Jelgava, Jūrmala, Ventspils, Rēzekne, Valmiera, Jēkabpils un citas pilsētas	No 5 līdz 10 gadiem	45-54	0.63	2021
8-10 stundas	10 stundas un vairāk	Attālināti sāku strādāt pandēmijas laikā	Nebija nepieciešams un netika nodrošināts	Nebija nepieciešams un netika nodrošināts	Bija nepieciešams un tika nodrošināts dažos gadījumos	Nebija nepieciešams un netika nodrošināts	Nebija nepieciešams un netika nodrošināts	Nebija nepieciešams un netika nodrošināts	Bija nepieciešams, bet netika nodrošināts	Bija nepieciešams, bet netika nodrošināts	Nebija nepieciešams un netika nodrošināts	Grūti pateikt/ Nav atbildes	Bija nepieciešams un tika nodrošināts visos gadījumos	Jā	Jā	Nē	48	Sieviete	Augstākā (bakalaurs, maģistrs, doktors)	Latgale	Lauki - lauku teritorijas	Vairāk kā 10 gadus	45-54	0.63	2021
8-10 stundas	8-10 stundas	Attālināti sāku strādāt pandēmijas laikā	Bija nepieciešams un tika nodrošināts visos gadījumos	Bija nepieciešams un tika nodrošināts visos gadījumos	Nebija nepieciešams un netika nodrošināts	Bija nepieciešams un tika nodrošināts visos gadījumos	Nebija nepieciešams un netika nodrošināts	Nebija nepieciešams un netika nodrošināts	Nebija nepieciešams un netika nodrošināts	Nebija nepieciešams un netika nodrošināts	Nebija nepieciešams un netika nodrošināts	Nebija nepieciešams un netika nodrošināts	Nebija nepieciešams un netika nodrošināts	Jā	Nē	Nē	36	Sieviete	Augstākā (bakalaurs, maģistrs, doktors)	Rīga	Rīga - Rīgas pilsēta	No 1 līdz 2 gadiem	35-44	0.54	2021
6-8 stundas	8-10 stundas	Attālināti sāku strādāt pandēmijas laikā	Bija nepieciešams un tika nodrošināts visos gadījumos	Bija nepieciešams un tika nodrošināts visos gadījumos	Bija nepieciešams un tika nodrošināts visos gadījumos	Bija nepieciešams un tika nodrošināts visos gadījumos	Nebija nepieciešams un netika nodrošināts	Nebija nepieciešams un netika nodrošināts	Nebija nepieciešams un netika nodrošināts	Bija nepieciešams, bet netika nodrošināts	Nebija nepieciešams un netika nodrošināts	Grūti pateikt/ Nav atbildes	Bija nepieciešams un tika nodrošināts visos gadījumos	Jā	Nē	Nē	48	Sieviete	Augstākā (bakalaurs, maģistrs, doktors)	Latgale	Lauki - lauku teritorijas	Vairāk kā 10 gadus	45-54	0.63	2021
6-8 stundas	6-8 stundas	Attālināti sāku strādāt pandēmijas laikā	Bija nepieciešams, bet netika nodrošināts	Bija nepieciešams, bet netika nodrošināts	Nebija nepieciešams un netika nodrošināts	Bija nepieciešams, bet netika nodrošināts	Bija nepieciešams, bet netika nodrošināts	Bija nepieciešams, bet netika nodrošināts	Bija nepieciešams, bet netika nodrošināts	Nebija nepieciešams un netika nodrošināts	Bija nepieciešams, bet netika nodrošināts	Bija nepieciešams, bet netika nodrošināts	Bija nepieciešams, bet netika nodrošināts	Nē	Nē	Jā	26	Sieviete	Augstākā (bakalaurs, maģistrs, doktors)	Latgale	Cita pilsēta - Daugavpils, Liepāja, Jelgava, Jūrmala, Ventspils, Rēzekne, Valmiera, Jēkabpils un citas pilsētas	No 2 līdz 5 gadiem	25-34	0.82	2021
6-8 stundas	6-8 stundas	Attālināti sāku strādāt pandēmijas laikā	Bija nepieciešams un tika nodrošināts visos gadījumos	Bija nepieciešams un tika nodrošināts visos gadījumos	Bija nepieciešams un tika nodrošināts visos gadījumos	Bija nepieciešams un tika nodrošināts visos gadījumos	Nebija nepieciešams un netika nodrošināts	Bija nepieciešams, bet netika nodrošināts	Bija nepieciešams, bet netika nodrošināts	Bija nepieciešams, bet netika nodrošināts	Nebija nepieciešams un netika nodrošināts	Grūti pateikt/ Nav atbildes	Grūti pateikt/ Nav atbildes	Jā	Nē	Jā	50	Sieviete	Augstākā (bakalaurs, maģistrs, doktors)	Vidzeme	Lauki - lauku teritorijas	Vairāk kā 10 gadus	45-54	0.63	2021
6-8 stundas	8-10 stundas	Attālināti sāku strādāt pandēmijas laikā	Bija nepieciešams un tika nodrošināts visos gadījumos	Bija nepieciešams un tika nodrošināts visos gadījumos	Bija nepieciešams un tika nodrošināts visos gadījumos	Bija nepieciešams un tika nodrošināts visos gadījumos	Nebija nepieciešams un netika nodrošināts	Bija nepieciešams, bet netika nodrošināts	Bija nepieciešams un tika nodrošināts dažos gadījumos	Bija nepieciešams, bet netika nodrošināts	Bija nepieciešams, bet netika nodrošināts	Bija nepieciešams un tika nodrošināts visos gadījumos	Bija nepieciešams, bet netika nodrošināts	Jā	Jā	Jā	48	Sieviete	Augstākā (bakalaurs, maģistrs, doktors)	Latgale	Cita pilsēta - Daugavpils, Liepāja, Jelgava, Jūrmala, Ventspils, Rēzekne, Valmiera, Jēkabpils un citas pilsētas	Vairāk kā 10 gadus	45-54	0.63	2021
6-8 stundas	10 stundas un vairāk	Attālināti sāku strādāt pandēmijas laikā	Bija nepieciešams un tika nodrošināts visos gadījumos	Nebija nepieciešams un netika nodrošināts	Bija nepieciešams un tika nodrošināts dažos gadījumos	Bija nepieciešams, bet netika nodrošināts	Bija nepieciešams, bet netika nodrošināts	Nebija nepieciešams un netika nodrošināts	Bija nepieciešams un tika nodrošināts visos gadījumos	Bija nepieciešams un tika nodrošināts dažos gadījumos	Bija nepieciešams, bet netika nodrošināts	Grūti pateikt/ Nav atbildes	Bija nepieciešams un tika nodrošināts visos gadījumos	Nē	Jā	Jā	26	Sieviete	Augstākā (bakalaurs, maģistrs, doktors)	Latgale	Lauki - lauku teritorijas	No 1 līdz 2 gadiem	25-34	0.82	2021
6-8 stundas	6-8 stundas	Attālināti sāku strādāt pandēmijas laikā	Bija nepieciešams un tika nodrošināts dažos gadījumos	Bija nepieciešams un tika nodrošināts visos gadījumos	Bija nepieciešams, bet netika nodrošināts	Bija nepieciešams, bet netika nodrošināts	Bija nepieciešams, bet netika nodrošināts	Bija nepieciešams un tika nodrošināts visos gadījumos	Bija nepieciešams un tika nodrošināts visos gadījumos	Bija nepieciešams, bet netika nodrošināts	Nebija nepieciešams un netika nodrošināts	Grūti pateikt/ Nav atbildes	Nebija nepieciešams un netika nodrošināts	Nē	Nē	Nē	35	Vīrietis	Augstākā (bakalaurs, maģistrs, doktors)	Vidzeme	Lauki - lauku teritorijas	Vairāk kā 10 gadus	35-44	1.26	2021
6-8 stundas	6-8 stundas	Attālināti sāku strādāt pandēmijas laikā	Bija nepieciešams un tika nodrošināts visos gadījumos	Bija nepieciešams un tika nodrošināts visos gadījumos	Bija nepieciešams, bet netika nodrošināts	Bija nepieciešams, bet netika nodrošināts	Nebija nepieciešams un netika nodrošināts	Nebija nepieciešams un netika nodrošināts	Nebija nepieciešams un netika nodrošināts	Nebija nepieciešams un netika nodrošināts	Nebija nepieciešams un netika nodrošināts	Grūti pateikt/ Nav atbildes	Nebija nepieciešams un netika nodrošināts	Nē	Nē	Jā	66	Vīrietis	Augstākā (bakalaurs, maģistrs, doktors)	Kurzeme	Cita pilsēta - Daugavpils, Liepāja, Jelgava, Jūrmala, Ventspils, Rēzekne, Valmiera, Jēkabpils un citas pilsētas	Vairāk kā 10 gadus	65-74	5.07	2021
8-10 stundas	8-10 stundas	Attālināti strādāju jau pirms pandēmijas	Bija nepieciešams un tika nodrošināts visos gadījumos	Nebija nepieciešams un netika nodrošināts	Nebija nepieciešams un netika nodrošināts	Nebija nepieciešams un netika nodrošināts	Bija nepieciešams, bet netika nodrošināts	Bija nepieciešams, bet netika nodrošināts	Bija nepieciešams, bet netika nodrošināts	Bija nepieciešams, bet netika nodrošināts	Bija nepieciešams, bet netika nodrošināts	Bija nepieciešams, bet netika nodrošināts	Bija nepieciešams, bet netika nodrošināts	Jā	Jā	Nē	29	Sieviete	Profesionālā vidējā (pabeigta arodskola, arodvidusskola, tehnikums)	Rīga	Rīga - Rīgas pilsēta	No 2 līdz 5 gadiem	25-34	0.82	2021
6-8 stundas	6-8 stundas	Attālināti sāku strādāt pandēmijas laikā	Nebija nepieciešams un netika nodrošināts	Nebija nepieciešams un netika nodrošināts	Nebija nepieciešams un netika nodrošināts	Nebija nepieciešams un netika nodrošināts	Nebija nepieciešams un netika nodrošināts	Bija nepieciešams un tika nodrošināts visos gadījumos	Nebija nepieciešams un netika nodrošināts	Nebija nepieciešams un netika nodrošināts	Bija nepieciešams, bet netika nodrošināts	Bija nepieciešams, bet netika nodrošināts	Bija nepieciešams, bet netika nodrošināts	Jā	Jā	Jā	56	Sieviete	Augstākā (bakalaurs, maģistrs, doktors)	Vidzeme	Cita pilsēta - Daugavpils, Liepāja, Jelgava, Jūrmala, Ventspils, Rēzekne, Valmiera, Jēkabpils un citas pilsētas	No 5 līdz 10 gadiem	55-64	0.87	2021
Mazāk par 6 stundām	Mazāk par 6 stundām	Attālināti strādāju jau pirms pandēmijas	Bija nepieciešams un tika nodrošināts visos gadījumos	Bija nepieciešams un tika nodrošināts visos gadījumos	Bija nepieciešams un tika nodrošināts visos gadījumos	Bija nepieciešams un tika nodrošināts visos gadījumos	Nebija nepieciešams un netika nodrošināts	Bija nepieciešams un tika nodrošināts visos gadījumos	Bija nepieciešams un tika nodrošināts visos gadījumos	Nebija nepieciešams un netika nodrošināts	Nebija nepieciešams un netika nodrošināts	Bija nepieciešams un tika nodrošināts visos gadījumos	Bija nepieciešams un tika nodrošināts visos gadījumos	Nē	Nē	Jā	56	Sieviete	Augstākā (bakalaurs, maģistrs, doktors)	Latgale	Lauki - lauku teritorijas	Vairāk kā 10 gadus	55-64	0.87	2021
6-8 stundas	6-8 stundas	Attālināti sāku strādāt pandēmijas laikā	Bija nepieciešams un tika nodrošināts visos gadījumos	Bija nepieciešams un tika nodrošināts visos gadījumos	Bija nepieciešams un tika nodrošināts visos gadījumos	Nebija nepieciešams un netika nodrošināts	Bija nepieciešams, bet netika nodrošināts	Bija nepieciešams un tika nodrošināts dažos gadījumos	Nebija nepieciešams un netika nodrošināts	Bija nepieciešams, bet netika nodrošināts	Bija nepieciešams, bet netika nodrošināts	Grūti pateikt/ Nav atbildes	Bija nepieciešams, bet netika nodrošināts	Grūti pateikt/Nav atbildes	Jā	Jā	29	Sieviete	Augstākā (bakalaurs, maģistrs, doktors)	Rīga	Rīga - Rīgas pilsēta	No 2 līdz 5 gadiem	25-34	0.82	2021
6-8 stundas	6-8 stundas	Attālināti sāku strādāt pandēmijas laikā	Bija nepieciešams, bet netika nodrošināts	Bija nepieciešams un tika nodrošināts visos gadījumos	Nebija nepieciešams un netika nodrošināts	Nebija nepieciešams un netika nodrošināts	Bija nepieciešams, bet netika nodrošināts	Bija nepieciešams un tika nodrošināts visos gadījumos	Bija nepieciešams, bet netika nodrošināts	Bija nepieciešams, bet netika nodrošināts	Bija nepieciešams, bet netika nodrošināts	Grūti pateikt/ Nav atbildes	Bija nepieciešams, bet netika nodrošināts	Jā	Nē	Nē	33	Sieviete	Augstākā (bakalaurs, maģistrs, doktors)	Rīga	Rīga - Rīgas pilsēta	No 5 līdz 10 gadiem	25-34	0.82	2021
6-8 stundas	6-8 stundas	Attālināti sāku strādāt pandēmijas laikā	Bija nepieciešams un tika nodrošināts visos gadījumos	Bija nepieciešams un tika nodrošināts visos gadījumos	Bija nepieciešams un tika nodrošināts visos gadījumos	Bija nepieciešams un tika nodrošināts visos gadījumos	Bija nepieciešams, bet netika nodrošināts	Bija nepieciešams, bet netika nodrošināts	Bija nepieciešams, bet netika nodrošināts	Nebija nepieciešams un netika nodrošināts	Grūti pateikt/ Nav atbildes	Nebija nepieciešams un netika nodrošināts	Nebija nepieciešams un netika nodrošināts	Nē	Nē	Jā	37	Sieviete	Vidējā (pabeigta vidusskola, ģimnāzija)	Rīga	Rīga - Rīgas pilsēta	Līdz 1 gadam	35-44	0.54	2021
8-10 stundas	8-10 stundas	Attālināti sāku strādāt pandēmijas laikā	Bija nepieciešams un tika nodrošināts visos gadījumos	Bija nepieciešams un tika nodrošināts visos gadījumos	Bija nepieciešams un tika nodrošināts visos gadījumos	Bija nepieciešams un tika nodrošināts visos gadījumos	Bija nepieciešams un tika nodrošināts visos gadījumos	Nebija nepieciešams un netika nodrošināts	Bija nepieciešams un tika nodrošināts visos gadījumos	Nebija nepieciešams un netika nodrošināts	Bija nepieciešams un tika nodrošināts visos gadījumos	Bija nepieciešams un tika nodrošināts visos gadījumos	Bija nepieciešams un tika nodrošināts visos gadījumos	Jā	Jā	Jā	34	Sieviete	Augstākā (bakalaurs, maģistrs, doktors)	Rīga	Rīga - Rīgas pilsēta	No 5 līdz 10 gadiem	25-34	0.82	2021
8-10 stundas	8-10 stundas	Attālināti sāku strādāt pandēmijas laikā	Bija nepieciešams un tika nodrošināts visos gadījumos	Bija nepieciešams un tika nodrošināts dažos gadījumos	Bija nepieciešams, bet netika nodrošināts	Bija nepieciešams, bet netika nodrošināts	Bija nepieciešams, bet netika nodrošināts	Bija nepieciešams, bet netika nodrošināts	Bija nepieciešams, bet netika nodrošināts	Bija nepieciešams, bet netika nodrošināts	Bija nepieciešams, bet netika nodrošināts	Bija nepieciešams, bet netika nodrošināts	Bija nepieciešams, bet netika nodrošināts	Jā	Jā	Jā	38	Sieviete	Augstākā (bakalaurs, maģistrs, doktors)	Latgale	Cita pilsēta - Daugavpils, Liepāja, Jelgava, Jūrmala, Ventspils, Rēzekne, Valmiera, Jēkabpils un citas pilsētas	No 2 līdz 5 gadiem	35-44	0.54	2021
6-8 stundas	8-10 stundas	Attālināti sāku strādāt pandēmijas laikā	Bija nepieciešams un tika nodrošināts visos gadījumos	Bija nepieciešams un tika nodrošināts visos gadījumos	Bija nepieciešams un tika nodrošināts visos gadījumos	Nebija nepieciešams un netika nodrošināts	Nebija nepieciešams un netika nodrošināts	Bija nepieciešams un tika nodrošināts visos gadījumos	Nebija nepieciešams un netika nodrošināts	Bija nepieciešams, bet netika nodrošināts	Nebija nepieciešams un netika nodrošināts	Bija nepieciešams un tika nodrošināts visos gadījumos	Bija nepieciešams, bet netika nodrošināts	Jā	Jā	Jā	41	Sieviete	Augstākā (bakalaurs, maģistrs, doktors)	Pierīga	Lauki - lauku teritorijas	No 2 līdz 5 gadiem	35-44	0.54	2021
6-8 stundas	6-8 stundas	Attālināti strādāju jau pirms pandēmijas	Bija nepieciešams un tika nodrošināts visos gadījumos	Bija nepieciešams un tika nodrošināts visos gadījumos	Bija nepieciešams un tika nodrošināts visos gadījumos	Bija nepieciešams un tika nodrošināts visos gadījumos	Bija nepieciešams un tika nodrošināts visos gadījumos	Bija nepieciešams un tika nodrošināts visos gadījumos	Bija nepieciešams un tika nodrošināts visos gadījumos	Bija nepieciešams un tika nodrošināts visos gadījumos	Nebija nepieciešams un netika nodrošināts	Nebija nepieciešams un netika nodrošināts	Nebija nepieciešams un netika nodrošināts	Nē	Nē	Nē	49	Sieviete	Profesionālā vidējā (pabeigta arodskola, arodvidusskola, tehnikums)	Kurzeme	Lauki - lauku teritorijas	No 5 līdz 10 gadiem	45-54	0.63	2021
8-10 stundas	10 stundas un vairāk	Attālināti sāku strādāt pandēmijas laikā	Bija nepieciešams un tika nodrošināts visos gadījumos	Bija nepieciešams un tika nodrošināts dažos gadījumos	Bija nepieciešams, bet netika nodrošināts	Bija nepieciešams, bet netika nodrošināts	Bija nepieciešams un tika nodrošināts visos gadījumos	Bija nepieciešams, bet netika nodrošināts	Bija nepieciešams, bet netika nodrošināts	Bija nepieciešams, bet netika nodrošināts	Nebija nepieciešams un netika nodrošināts	Grūti pateikt/ Nav atbildes	Bija nepieciešams, bet netika nodrošināts	Jā	Jā	Jā	46	Sieviete	Augstākā (bakalaurs, maģistrs, doktors)	Pierīga	Lauki - lauku teritorijas	Vairāk kā 10 gadus	45-54	0.63	2021
6-8 stundas	10 stundas un vairāk	Attālināti sāku strādāt pandēmijas laikā	Bija nepieciešams un tika nodrošināts visos gadījumos	Bija nepieciešams un tika nodrošināts visos gadījumos	Bija nepieciešams un tika nodrošināts visos gadījumos	Bija nepieciešams, bet netika nodrošināts	Bija nepieciešams, bet netika nodrošināts	Bija nepieciešams, bet netika nodrošināts	Bija nepieciešams, bet netika nodrošināts	Bija nepieciešams, bet netika nodrošināts	Bija nepieciešams, bet netika nodrošināts	Bija nepieciešams, bet netika nodrošināts	Bija nepieciešams, bet netika nodrošināts	Jā	Jā	Jā	50	Vīrietis	Augstākā (bakalaurs, maģistrs, doktors)	Vidzeme	Cita pilsēta - Daugavpils, Liepāja, Jelgava, Jūrmala, Ventspils, Rēzekne, Valmiera, Jēkabpils un citas pilsētas	Vairāk kā 10 gadus	45-54	1.85	2021
8-10 stundas	8-10 stundas	Attālināti sāku strādāt pandēmijas laikā	Bija nepieciešams, bet netika nodrošināts	Bija nepieciešams, bet netika nodrošināts	Bija nepieciešams un tika nodrošināts dažos gadījumos	Bija nepieciešams, bet netika nodrošināts	Bija nepieciešams un tika nodrošināts dažos gadījumos	Bija nepieciešams un tika nodrošināts dažos gadījumos	Bija nepieciešams, bet netika nodrošināts	Bija nepieciešams, bet netika nodrošināts	Bija nepieciešams, bet netika nodrošināts	Bija nepieciešams, bet netika nodrošināts	Bija nepieciešams, bet netika nodrošināts	Nē	Nē	Jā	38	Sieviete	Augstākā (bakalaurs, maģistrs, doktors)	Vidzeme	Cita pilsēta - Daugavpils, Liepāja, Jelgava, Jūrmala, Ventspils, Rēzekne, Valmiera, Jēkabpils un citas pilsētas	No 5 līdz 10 gadiem	35-44	0.54	2021
8-10 stundas	8-10 stundas	Attālināti sāku strādāt pandēmijas laikā	Bija nepieciešams un tika nodrošināts visos gadījumos	Bija nepieciešams un tika nodrošināts visos gadījumos	Bija nepieciešams un tika nodrošināts visos gadījumos	Bija nepieciešams un tika nodrošināts visos gadījumos	Bija nepieciešams un tika nodrošināts dažos gadījumos	Bija nepieciešams un tika nodrošināts visos gadījumos	Bija nepieciešams un tika nodrošināts dažos gadījumos	Bija nepieciešams un tika nodrošināts visos gadījumos	Bija nepieciešams un tika nodrošināts dažos gadījumos	Bija nepieciešams un tika nodrošināts visos gadījumos	Bija nepieciešams un tika nodrošināts visos gadījumos	Jā	Jā	Jā	41	Sieviete	Augstākā (bakalaurs, maģistrs, doktors)	Rīga	Rīga - Rīgas pilsēta	No 5 līdz 10 gadiem	35-44	0.54	2021
10 stundas un vairāk	10 stundas un vairāk	Attālināti sāku strādāt pandēmijas laikā	Bija nepieciešams un tika nodrošināts dažos gadījumos	Bija nepieciešams un tika nodrošināts dažos gadījumos	Bija nepieciešams un tika nodrošināts dažos gadījumos	Nebija nepieciešams un netika nodrošināts	Nebija nepieciešams un netika nodrošināts	Nebija nepieciešams un netika nodrošināts	Nebija nepieciešams un netika nodrošināts	Nebija nepieciešams un netika nodrošināts	Nebija nepieciešams un netika nodrošināts	Grūti pateikt/ Nav atbildes	Nebija nepieciešams un netika nodrošināts	Nē	Nē	Nē	54	Sieviete	Augstākā (bakalaurs, maģistrs, doktors)	Rīga	Rīga - Rīgas pilsēta	No 5 līdz 10 gadiem	45-54	0.63	2021
8-10 stundas	8-10 stundas	Attālināti strādāju jau pirms pandēmijas	Bija nepieciešams un tika nodrošināts visos gadījumos	Bija nepieciešams un tika nodrošināts visos gadījumos	Bija nepieciešams un tika nodrošināts visos gadījumos	Bija nepieciešams un tika nodrošināts dažos gadījumos	Nebija nepieciešams un netika nodrošināts	Nebija nepieciešams un netika nodrošināts	Bija nepieciešams un tika nodrošināts dažos gadījumos	Nebija nepieciešams un netika nodrošināts	Bija nepieciešams un tika nodrošināts visos gadījumos	Bija nepieciešams, bet netika nodrošināts	Bija nepieciešams, bet netika nodrošināts	Jā	Jā	Jā	39	Sieviete	Augstākā (bakalaurs, maģistrs, doktors)	Pierīga	Lauki - lauku teritorijas	No 2 līdz 5 gadiem	35-44	0.54	2021
Mazāk par 6 stundām	8-10 stundas	Attālināti sāku strādāt pandēmijas laikā	Bija nepieciešams un tika nodrošināts visos gadījumos	Bija nepieciešams un tika nodrošināts visos gadījumos	Bija nepieciešams un tika nodrošināts visos gadījumos	Bija nepieciešams un tika nodrošināts visos gadījumos	Nebija nepieciešams un netika nodrošināts	Nebija nepieciešams un netika nodrošināts	Nebija nepieciešams un netika nodrošināts	Bija nepieciešams, bet netika nodrošināts	Nebija nepieciešams un netika nodrošināts	Grūti pateikt/ Nav atbildes	Nebija nepieciešams un netika nodrošināts	Nē	Jā	Jā	69	Sieviete	Augstākā (bakalaurs, maģistrs, doktors)	Latgale	Lauki - lauku teritorijas	Vairāk kā 10 gadus	65-74	1.67	2021
8-10 stundas	10 stundas un vairāk	Attālināti sāku strādāt pandēmijas laikā	Bija nepieciešams un tika nodrošināts visos gadījumos	Bija nepieciešams un tika nodrošināts visos gadījumos	Bija nepieciešams, bet netika nodrošināts	Nebija nepieciešams un netika nodrošināts	Bija nepieciešams un tika nodrošināts visos gadījumos	Nebija nepieciešams un netika nodrošināts	Grūti pateikt/ Nav atbildes	Bija nepieciešams, bet netika nodrošināts	Bija nepieciešams, bet netika nodrošināts	Bija nepieciešams, bet netika nodrošināts	Bija nepieciešams, bet netika nodrošināts	Jā	Jā	Nē	38	Sieviete	Augstākā (bakalaurs, maģistrs, doktors)	Pierīga	Rīga - Rīgas pilsēta	No 5 līdz 10 gadiem	35-44	0.54	2021
8-10 stundas	8-10 stundas	Attālināti sāku strādāt pandēmijas laikā	Bija nepieciešams un tika nodrošināts dažos gadījumos	Nebija nepieciešams un netika nodrošināts	Nebija nepieciešams un netika nodrošināts	Nebija nepieciešams un netika nodrošināts	Nebija nepieciešams un netika nodrošināts	Bija nepieciešams un tika nodrošināts visos gadījumos	Bija nepieciešams un tika nodrošināts visos gadījumos	Nebija nepieciešams un netika nodrošināts	Bija nepieciešams, bet netika nodrošināts	Grūti pateikt/ Nav atbildes	Nebija nepieciešams un netika nodrošināts	Nē	Nē	Jā	28	Sieviete	Augstākā (bakalaurs, maģistrs, doktors)	Vidzeme	Lauki - lauku teritorijas	No 1 līdz 2 gadiem	25-34	0.82	2021
8-10 stundas	10 stundas un vairāk	Attālināti sāku strādāt pandēmijas laikā	Bija nepieciešams un tika nodrošināts visos gadījumos	Bija nepieciešams, bet netika nodrošināts	Bija nepieciešams un tika nodrošināts dažos gadījumos	Bija nepieciešams, bet netika nodrošināts	Bija nepieciešams, bet netika nodrošināts	Bija nepieciešams un tika nodrošināts visos gadījumos	Nebija nepieciešams un netika nodrošināts	Bija nepieciešams un tika nodrošināts dažos gadījumos	Nebija nepieciešams un netika nodrošināts	Bija nepieciešams un tika nodrošināts dažos gadījumos	Bija nepieciešams, bet netika nodrošināts	Jā	Nē	Jā	47	Sieviete	Augstākā (bakalaurs, maģistrs, doktors)	Rīga	Rīga - Rīgas pilsēta	No 5 līdz 10 gadiem	45-54	0.63	2021
8-10 stundas	Mazāk par 6 stundām	Attālināti sāku strādāt pandēmijas laikā	Bija nepieciešams un tika nodrošināts dažos gadījumos	Bija nepieciešams un tika nodrošināts dažos gadījumos	Bija nepieciešams un tika nodrošināts visos gadījumos	Bija nepieciešams un tika nodrošināts visos gadījumos	Nebija nepieciešams un netika nodrošināts	Bija nepieciešams un tika nodrošināts visos gadījumos	Bija nepieciešams un tika nodrošināts dažos gadījumos	Nebija nepieciešams un netika nodrošināts	Nebija nepieciešams un netika nodrošināts	Bija nepieciešams un tika nodrošināts dažos gadījumos	Bija nepieciešams, bet netika nodrošināts	Nē	Nē	Jā	61	Sieviete	Augstākā (bakalaurs, maģistrs, doktors)	Zemgale	Lauki - lauku teritorijas	Vairāk kā 10 gadus	55-64	0.87	2021
10 stundas un vairāk	10 stundas un vairāk	Attālināti strādāju jau pirms pandēmijas	Bija nepieciešams un tika nodrošināts visos gadījumos	Nebija nepieciešams un netika nodrošināts	Nebija nepieciešams un netika nodrošināts	Nebija nepieciešams un netika nodrošināts	Nebija nepieciešams un netika nodrošināts	Nebija nepieciešams un netika nodrošināts	Nebija nepieciešams un netika nodrošināts	Bija nepieciešams, bet netika nodrošināts	Nebija nepieciešams un netika nodrošināts	Nebija nepieciešams un netika nodrošināts	Nebija nepieciešams un netika nodrošināts	Nē	Nē	Jā	67	Vīrietis	Augstākā (bakalaurs, maģistrs, doktors)	Pierīga	Cita pilsēta - Daugavpils, Liepāja, Jelgava, Jūrmala, Ventspils, Rēzekne, Valmiera, Jēkabpils un citas pilsētas	Vairāk kā 10 gadus	65-74	5.07	2021
8-10 stundas	10 stundas un vairāk	Attālināti sāku strādāt pandēmijas laikā	Bija nepieciešams un tika nodrošināts visos gadījumos	Bija nepieciešams un tika nodrošināts visos gadījumos	Bija nepieciešams un tika nodrošināts visos gadījumos	Bija nepieciešams un tika nodrošināts visos gadījumos	Nebija nepieciešams un netika nodrošināts	Bija nepieciešams un tika nodrošināts visos gadījumos	Bija nepieciešams un tika nodrošināts visos gadījumos	Nebija nepieciešams un netika nodrošināts	Bija nepieciešams un tika nodrošināts visos gadījumos	Bija nepieciešams un tika nodrošināts visos gadījumos	Bija nepieciešams un tika nodrošināts visos gadījumos	Jā	Nē	Nē	44	Sieviete	Augstākā (bakalaurs, maģistrs, doktors)	Pierīga	Lauki - lauku teritorijas	Vairāk kā 10 gadus	35-44	0.54	2021
8-10 stundas	8-10 stundas	Attālināti sāku strādāt pandēmijas laikā	Bija nepieciešams un tika nodrošināts visos gadījumos	Bija nepieciešams un tika nodrošināts visos gadījumos	Bija nepieciešams un tika nodrošināts visos gadījumos	Nebija nepieciešams un netika nodrošināts	Bija nepieciešams, bet netika nodrošināts	Nebija nepieciešams un netika nodrošināts	Nebija nepieciešams un netika nodrošināts	Nebija nepieciešams un netika nodrošināts	Bija nepieciešams, bet netika nodrošināts	Nebija nepieciešams un netika nodrošināts	Nebija nepieciešams un netika nodrošināts	Nē	Nē	Nē	47	Sieviete	Augstākā (bakalaurs, maģistrs, doktors)	Pierīga	Cita pilsēta - Daugavpils, Liepāja, Jelgava, Jūrmala, Ventspils, Rēzekne, Valmiera, Jēkabpils un citas pilsētas	Vairāk kā 10 gadus	45-54	0.63	2021
8-10 stundas	8-10 stundas	Attālināti sāku strādāt pandēmijas laikā	Bija nepieciešams un tika nodrošināts visos gadījumos	Bija nepieciešams un tika nodrošināts visos gadījumos	Bija nepieciešams un tika nodrošināts visos gadījumos	Nebija nepieciešams un netika nodrošināts	Nebija nepieciešams un netika nodrošināts	Bija nepieciešams un tika nodrošināts dažos gadījumos	Nebija nepieciešams un netika nodrošināts	Nebija nepieciešams un netika nodrošināts	Nebija nepieciešams un netika nodrošināts	Nebija nepieciešams un netika nodrošināts	Bija nepieciešams un tika nodrošināts visos gadījumos	Nē	Nē	Nē	35	Sieviete	Augstākā (bakalaurs, maģistrs, doktors)	Pierīga	Cita pilsēta - Daugavpils, Liepāja, Jelgava, Jūrmala, Ventspils, Rēzekne, Valmiera, Jēkabpils un citas pilsētas	No 2 līdz 5 gadiem	35-44	0.54	2021
8-10 stundas	8-10 stundas	Attālināti sāku strādāt pandēmijas laikā	Bija nepieciešams un tika nodrošināts visos gadījumos	Bija nepieciešams un tika nodrošināts visos gadījumos	Bija nepieciešams un tika nodrošināts visos gadījumos	Bija nepieciešams un tika nodrošināts visos gadījumos	Nebija nepieciešams un netika nodrošināts	Bija nepieciešams un tika nodrošināts visos gadījumos	Bija nepieciešams un tika nodrošināts visos gadījumos	Bija nepieciešams un tika nodrošināts visos gadījumos	Bija nepieciešams un tika nodrošināts visos gadījumos	Bija nepieciešams un tika nodrošināts visos gadījumos	Bija nepieciešams un tika nodrošināts visos gadījumos	Nē	Nē	Jā	46	Sieviete	Augstākā (bakalaurs, maģistrs, doktors)	Rīga	Rīga - Rīgas pilsēta	Vairāk kā 10 gadus	45-54	0.63	2021
6-8 stundas	10 stundas un vairāk	Attālināti sāku strādāt pandēmijas laikā	Bija nepieciešams un tika nodrošināts visos gadījumos	Bija nepieciešams un tika nodrošināts visos gadījumos	Bija nepieciešams un tika nodrošināts visos gadījumos	Bija nepieciešams un tika nodrošināts dažos gadījumos	Bija nepieciešams, bet netika nodrošināts	Bija nepieciešams, bet netika nodrošināts	Bija nepieciešams, bet netika nodrošināts	Bija nepieciešams, bet netika nodrošināts	Bija nepieciešams un tika nodrošināts dažos gadījumos	Bija nepieciešams, bet netika nodrošināts	Bija nepieciešams, bet netika nodrošināts	Jā	Jā	Jā	45	Sieviete	Augstākā (bakalaurs, maģistrs, doktors)	Zemgale	Cita pilsēta - Daugavpils, Liepāja, Jelgava, Jūrmala, Ventspils, Rēzekne, Valmiera, Jēkabpils un citas pilsētas	Vairāk kā 10 gadus	45-54	0.63	2021
Mazāk par 6 stundām	Mazāk par 6 stundām	Attālināti sāku strādāt pandēmijas laikā	Bija nepieciešams un tika nodrošināts visos gadījumos	Nebija nepieciešams un netika nodrošināts	Bija nepieciešams un tika nodrošināts visos gadījumos	Bija nepieciešams un tika nodrošināts visos gadījumos	Nebija nepieciešams un netika nodrošināts	Bija nepieciešams un tika nodrošināts visos gadījumos	Bija nepieciešams un tika nodrošināts visos gadījumos	Nebija nepieciešams un netika nodrošināts	Nebija nepieciešams un netika nodrošināts	Grūti pateikt/ Nav atbildes	Nebija nepieciešams un netika nodrošināts	Nē	Nē	Jā	21	Sieviete	Profesionālā vidējā (pabeigta arodskola, arodvidusskola, tehnikums)	Latgale	Cita pilsēta - Daugavpils, Liepāja, Jelgava, Jūrmala, Ventspils, Rēzekne, Valmiera, Jēkabpils un citas pilsētas	Līdz 1 gadam	18-24	0.63	2021
6-8 stundas	8-10 stundas	Attālināti sāku strādāt pandēmijas laikā	Bija nepieciešams, bet netika nodrošināts	Bija nepieciešams un tika nodrošināts dažos gadījumos	Bija nepieciešams un tika nodrošināts visos gadījumos	Bija nepieciešams un tika nodrošināts visos gadījumos	Nebija nepieciešams un netika nodrošināts	Nebija nepieciešams un netika nodrošināts	Bija nepieciešams un tika nodrošināts dažos gadījumos	Bija nepieciešams, bet netika nodrošināts	Bija nepieciešams un tika nodrošināts dažos gadījumos	Bija nepieciešams un tika nodrošināts dažos gadījumos	Bija nepieciešams un tika nodrošināts visos gadījumos	Nē	Jā	Jā	40	Sieviete	Augstākā (bakalaurs, maģistrs, doktors)	Latgale	Lauki - lauku teritorijas	Vairāk kā 10 gadus	35-44	0.54	2021
8-10 stundas	10 stundas un vairāk	Attālināti sāku strādāt pandēmijas laikā	Nebija nepieciešams un netika nodrošināts	Bija nepieciešams un tika nodrošināts visos gadījumos	Bija nepieciešams un tika nodrošināts visos gadījumos	Bija nepieciešams un tika nodrošināts visos gadījumos	Nebija nepieciešams un netika nodrošināts	Bija nepieciešams un tika nodrošināts visos gadījumos	Bija nepieciešams un tika nodrošināts visos gadījumos	Nebija nepieciešams un netika nodrošināts	Bija nepieciešams un tika nodrošināts visos gadījumos	Bija nepieciešams un tika nodrošināts visos gadījumos	Nebija nepieciešams un netika nodrošināts	Nē	Nē	Jā	59	Sieviete	Augstākā (bakalaurs, maģistrs, doktors)	Rīga	Rīga - Rīgas pilsēta	Līdz 1 gadam	55-64	0.87	2021
8-10 stundas	6-8 stundas	Attālināti sāku strādāt pandēmijas laikā	Bija nepieciešams un tika nodrošināts visos gadījumos	Bija nepieciešams un tika nodrošināts dažos gadījumos	Bija nepieciešams, bet netika nodrošināts	Bija nepieciešams un tika nodrošināts dažos gadījumos	Bija nepieciešams un tika nodrošināts visos gadījumos	Bija nepieciešams un tika nodrošināts dažos gadījumos	Bija nepieciešams, bet netika nodrošināts	Bija nepieciešams, bet netika nodrošināts	Bija nepieciešams, bet netika nodrošināts	Bija nepieciešams, bet netika nodrošināts	Bija nepieciešams, bet netika nodrošināts	Jā	Jā	Jā	63	Sieviete	Augstākā (bakalaurs, maģistrs, doktors)	Vidzeme	Lauki - lauku teritorijas	Vairāk kā 10 gadus	55-64	0.87	2021
8-10 stundas	8-10 stundas	Attālināti sāku strādāt pandēmijas laikā	Bija nepieciešams un tika nodrošināts visos gadījumos	Bija nepieciešams un tika nodrošināts visos gadījumos	Bija nepieciešams un tika nodrošināts visos gadījumos	Bija nepieciešams, bet netika nodrošināts	Bija nepieciešams un tika nodrošināts visos gadījumos	Bija nepieciešams un tika nodrošināts visos gadījumos	Nebija nepieciešams un netika nodrošināts	Bija nepieciešams, bet netika nodrošināts	Bija nepieciešams, bet netika nodrošināts	Bija nepieciešams, bet netika nodrošināts	Bija nepieciešams, bet netika nodrošināts	Jā	Jā	Jā	44	Sieviete	Augstākā (bakalaurs, maģistrs, doktors)	Vidzeme	Lauki - lauku teritorijas	No 1 līdz 2 gadiem	35-44	0.54	2021
6-8 stundas	8-10 stundas	Attālināti sāku strādāt pandēmijas laikā	Bija nepieciešams un tika nodrošināts dažos gadījumos	Bija nepieciešams un tika nodrošināts visos gadījumos	Bija nepieciešams un tika nodrošināts visos gadījumos	Bija nepieciešams un tika nodrošināts visos gadījumos	Nebija nepieciešams un netika nodrošināts	Bija nepieciešams un tika nodrošināts dažos gadījumos	Bija nepieciešams, bet netika nodrošināts	Bija nepieciešams, bet netika nodrošināts	Bija nepieciešams un tika nodrošināts visos gadījumos	Bija nepieciešams un tika nodrošināts dažos gadījumos	Bija nepieciešams un tika nodrošināts dažos gadījumos	Jā	Jā	Jā	34	Sieviete	Augstākā (bakalaurs, maģistrs, doktors)	Latgale	Cita pilsēta - Daugavpils, Liepāja, Jelgava, Jūrmala, Ventspils, Rēzekne, Valmiera, Jēkabpils un citas pilsētas	No 2 līdz 5 gadiem	25-34	0.82	2021
8-10 stundas	8-10 stundas	Attālināti sāku strādāt pandēmijas laikā	Bija nepieciešams un tika nodrošināts visos gadījumos	Bija nepieciešams un tika nodrošināts visos gadījumos	Bija nepieciešams un tika nodrošināts visos gadījumos	Nebija nepieciešams un netika nodrošināts	Nebija nepieciešams un netika nodrošināts	Nebija nepieciešams un netika nodrošināts	Nebija nepieciešams un netika nodrošināts	Nebija nepieciešams un netika nodrošināts	Bija nepieciešams un tika nodrošināts visos gadījumos	Grūti pateikt/ Nav atbildes	Bija nepieciešams un tika nodrošināts visos gadījumos	Nē	Nē	Jā	34	Sieviete	Augstākā (bakalaurs, maģistrs, doktors)	Rīga	Rīga - Rīgas pilsēta	No 2 līdz 5 gadiem	25-34	0.82	2021
6-8 stundas	8-10 stundas	Attālināti strādāju jau pirms pandēmijas	Bija nepieciešams un tika nodrošināts visos gadījumos	Bija nepieciešams un tika nodrošināts visos gadījumos	Bija nepieciešams un tika nodrošināts dažos gadījumos	Bija nepieciešams un tika nodrošināts dažos gadījumos	Grūti pateikt/ Nav atbildes	Grūti pateikt/ Nav atbildes	Grūti pateikt/ Nav atbildes	Grūti pateikt/ Nav atbildes	Grūti pateikt/ Nav atbildes	Grūti pateikt/ Nav atbildes	Grūti pateikt/ Nav atbildes	Jā	Jā	Jā	47	Sieviete	Augstākā (bakalaurs, maģistrs, doktors)	Vidzeme	Cita pilsēta - Daugavpils, Liepāja, Jelgava, Jūrmala, Ventspils, Rēzekne, Valmiera, Jēkabpils un citas pilsētas	Vairāk kā 10 gadus	45-54	0.63	2021
8-10 stundas	10 stundas un vairāk	Attālināti sāku strādāt pandēmijas laikā	Nebija nepieciešams un netika nodrošināts	Nebija nepieciešams un netika nodrošināts	Bija nepieciešams un tika nodrošināts visos gadījumos	Bija nepieciešams un tika nodrošināts visos gadījumos	Nebija nepieciešams un netika nodrošināts	Nebija nepieciešams un netika nodrošināts	Nebija nepieciešams un netika nodrošināts	Nebija nepieciešams un netika nodrošināts	Nebija nepieciešams un netika nodrošināts	Nebija nepieciešams un netika nodrošināts	Nebija nepieciešams un netika nodrošināts	Jā	Jā	Jā	44	Sieviete	Augstākā (bakalaurs, maģistrs, doktors)	Latgale	Lauki - lauku teritorijas	No 5 līdz 10 gadiem	35-44	0.54	2021
6-8 stundas	6-8 stundas	Attālināti sāku strādāt pandēmijas laikā	Bija nepieciešams un tika nodrošināts visos gadījumos	Nebija nepieciešams un netika nodrošināts	Nebija nepieciešams un netika nodrošināts	Nebija nepieciešams un netika nodrošināts	Nebija nepieciešams un netika nodrošināts	Nebija nepieciešams un netika nodrošināts	Nebija nepieciešams un netika nodrošināts	Nebija nepieciešams un netika nodrošināts	Nebija nepieciešams un netika nodrošināts	Nebija nepieciešams un netika nodrošināts	Nebija nepieciešams un netika nodrošināts	Nē	Nē	Grūti pateikt/Nav atbildes	41	Vīrietis	Vidējā (pabeigta vidusskola, ģimnāzija)	Pierīga	Lauki - lauku teritorijas	Vairāk kā 10 gadus	35-44	1.26	2021
6-8 stundas	8-10 stundas	Attālināti sāku strādāt pandēmijas laikā	Bija nepieciešams un tika nodrošināts visos gadījumos	Bija nepieciešams un tika nodrošināts visos gadījumos	Bija nepieciešams un tika nodrošināts visos gadījumos	Bija nepieciešams un tika nodrošināts visos gadījumos	Bija nepieciešams un tika nodrošināts visos gadījumos	Bija nepieciešams un tika nodrošināts dažos gadījumos	Bija nepieciešams un tika nodrošināts visos gadījumos	Bija nepieciešams, bet netika nodrošināts	Nebija nepieciešams un netika nodrošināts	Bija nepieciešams un tika nodrošināts visos gadījumos	Grūti pateikt/ Nav atbildes	Jā	Jā	Jā	62	Sieviete	Augstākā (bakalaurs, maģistrs, doktors)	Latgale	Lauki - lauku teritorijas	Vairāk kā 10 gadus	55-64	0.87	2021
6-8 stundas	10 stundas un vairāk	Attālināti sāku strādāt pandēmijas laikā	Bija nepieciešams un tika nodrošināts visos gadījumos	Bija nepieciešams un tika nodrošināts dažos gadījumos	Bija nepieciešams, bet netika nodrošināts	Bija nepieciešams, bet netika nodrošināts	Bija nepieciešams, bet netika nodrošināts	Bija nepieciešams, bet netika nodrošināts	Bija nepieciešams, bet netika nodrošināts	Bija nepieciešams, bet netika nodrošināts	Bija nepieciešams, bet netika nodrošināts	Bija nepieciešams, bet netika nodrošināts	Bija nepieciešams, bet netika nodrošināts	Jā	Jā	Jā	51	Sieviete	Augstākā (bakalaurs, maģistrs, doktors)	Kurzeme	Cita pilsēta - Daugavpils, Liepāja, Jelgava, Jūrmala, Ventspils, Rēzekne, Valmiera, Jēkabpils un citas pilsētas	Vairāk kā 10 gadus	45-54	0.63	2021
8-10 stundas	8-10 stundas	Attālināti sāku strādāt pandēmijas laikā	Bija nepieciešams un tika nodrošināts visos gadījumos	Bija nepieciešams un tika nodrošināts visos gadījumos	Bija nepieciešams, bet netika nodrošināts	Nebija nepieciešams un netika nodrošināts	Nebija nepieciešams un netika nodrošināts	Bija nepieciešams un tika nodrošināts dažos gadījumos	Bija nepieciešams, bet netika nodrošināts	Bija nepieciešams un tika nodrošināts dažos gadījumos	Bija nepieciešams, bet netika nodrošināts	Grūti pateikt/ Nav atbildes	Nebija nepieciešams un netika nodrošināts	Jā	Jā	Nē	47	Sieviete	Augstākā (bakalaurs, maģistrs, doktors)	Rīga	Rīga - Rīgas pilsēta	No 5 līdz 10 gadiem	45-54	0.63	2021
8-10 stundas	10 stundas un vairāk	Attālināti sāku strādāt pandēmijas laikā	Bija nepieciešams un tika nodrošināts visos gadījumos	Bija nepieciešams un tika nodrošināts visos gadījumos	Bija nepieciešams un tika nodrošināts visos gadījumos	Bija nepieciešams un tika nodrošināts visos gadījumos	Nebija nepieciešams un netika nodrošināts	Bija nepieciešams un tika nodrošināts visos gadījumos	Bija nepieciešams un tika nodrošināts visos gadījumos	Nebija nepieciešams un netika nodrošināts	Bija nepieciešams un tika nodrošināts visos gadījumos	Nebija nepieciešams un netika nodrošināts	Bija nepieciešams un tika nodrošināts visos gadījumos	Nē	Nē	Jā	34	Sieviete	Augstākā (bakalaurs, maģistrs, doktors)	Rīga	Rīga - Rīgas pilsēta	No 2 līdz 5 gadiem	25-34	0.82	2021
6-8 stundas	6-8 stundas	Attālināti sāku strādāt pandēmijas laikā	Bija nepieciešams, bet netika nodrošināts	Bija nepieciešams un tika nodrošināts visos gadījumos	Bija nepieciešams, bet netika nodrošināts	Nebija nepieciešams un netika nodrošināts	Bija nepieciešams un tika nodrošināts dažos gadījumos	Bija nepieciešams un tika nodrošināts visos gadījumos	Bija nepieciešams, bet netika nodrošināts	Nebija nepieciešams un netika nodrošināts	Bija nepieciešams un tika nodrošināts visos gadījumos	Grūti pateikt/ Nav atbildes	Bija nepieciešams un tika nodrošināts visos gadījumos	Jā	Nē	Jā	33	Sieviete	Augstākā (bakalaurs, maģistrs, doktors)	Pierīga	Cita pilsēta - Daugavpils, Liepāja, Jelgava, Jūrmala, Ventspils, Rēzekne, Valmiera, Jēkabpils un citas pilsētas	Vairāk kā 10 gadus	25-34	0.82	2021
6-8 stundas	6-8 stundas	Attālināti sāku strādāt pandēmijas laikā	Bija nepieciešams un tika nodrošināts visos gadījumos	Bija nepieciešams un tika nodrošināts dažos gadījumos	Bija nepieciešams un tika nodrošināts dažos gadījumos	Bija nepieciešams un tika nodrošināts dažos gadījumos	Bija nepieciešams, bet netika nodrošināts	Bija nepieciešams un tika nodrošināts visos gadījumos	Bija nepieciešams, bet netika nodrošināts	Bija nepieciešams, bet netika nodrošināts	Bija nepieciešams, bet netika nodrošināts	Bija nepieciešams, bet netika nodrošināts	Bija nepieciešams, bet netika nodrošināts	Jā	Jā	Nē	55	Sieviete	Augstākā (bakalaurs, maģistrs, doktors)	Kurzeme	Cita pilsēta - Daugavpils, Liepāja, Jelgava, Jūrmala, Ventspils, Rēzekne, Valmiera, Jēkabpils un citas pilsētas	No 2 līdz 5 gadiem	55-64	0.87	2021
6-8 stundas	6-8 stundas	Attālināti sāku strādāt pandēmijas laikā	Bija nepieciešams un tika nodrošināts visos gadījumos	Nebija nepieciešams un netika nodrošināts	Bija nepieciešams, bet netika nodrošināts	Nebija nepieciešams un netika nodrošināts	Bija nepieciešams un tika nodrošināts visos gadījumos	Bija nepieciešams un tika nodrošināts visos gadījumos	Bija nepieciešams un tika nodrošināts visos gadījumos	Bija nepieciešams, bet netika nodrošināts	Bija nepieciešams, bet netika nodrošināts	Bija nepieciešams, bet netika nodrošināts	Bija nepieciešams, bet netika nodrošināts	Jā	Nē	Nē	46	Sieviete	Augstākā (bakalaurs, maģistrs, doktors)	Rīga	Rīga - Rīgas pilsēta	Vairāk kā 10 gadus	45-54	0.63	2021
8-10 stundas	6-8 stundas	Attālināti sāku strādāt pandēmijas laikā	Grūti pateikt/ Nav atbildes	Bija nepieciešams un tika nodrošināts visos gadījumos	Bija nepieciešams un tika nodrošināts visos gadījumos	Grūti pateikt/ Nav atbildes	Grūti pateikt/ Nav atbildes	Grūti pateikt/ Nav atbildes	Bija nepieciešams un tika nodrošināts visos gadījumos	Grūti pateikt/ Nav atbildes	Grūti pateikt/ Nav atbildes	Bija nepieciešams un tika nodrošināts visos gadījumos	Grūti pateikt/ Nav atbildes	Nē	Nē	Jā	59	Sieviete	Augstākā (bakalaurs, maģistrs, doktors)	Latgale	Lauki - lauku teritorijas	No 5 līdz 10 gadiem	55-64	0.87	2021
8-10 stundas	Mazāk par 6 stundām	Attālināti sāku strādāt pandēmijas laikā	Bija nepieciešams un tika nodrošināts visos gadījumos	Nebija nepieciešams un netika nodrošināts	Nebija nepieciešams un netika nodrošināts	Nebija nepieciešams un netika nodrošināts	Nebija nepieciešams un netika nodrošināts	Nebija nepieciešams un netika nodrošināts	Nebija nepieciešams un netika nodrošināts	Nebija nepieciešams un netika nodrošināts	Nebija nepieciešams un netika nodrošināts	Nebija nepieciešams un netika nodrošināts	Nebija nepieciešams un netika nodrošināts	Grūti pateikt/Nav atbildes	Nē	Jā	62	Sieviete	Augstākā (bakalaurs, maģistrs, doktors)	Kurzeme	Cita pilsēta - Daugavpils, Liepāja, Jelgava, Jūrmala, Ventspils, Rēzekne, Valmiera, Jēkabpils un citas pilsētas	Vairāk kā 10 gadus	55-64	0.87	2021
6-8 stundas	6-8 stundas	Attālināti sāku strādāt pandēmijas laikā	Bija nepieciešams un tika nodrošināts visos gadījumos	Bija nepieciešams un tika nodrošināts visos gadījumos	Bija nepieciešams un tika nodrošināts visos gadījumos	Bija nepieciešams un tika nodrošināts visos gadījumos	Bija nepieciešams un tika nodrošināts visos gadījumos	Bija nepieciešams un tika nodrošināts visos gadījumos	Bija nepieciešams un tika nodrošināts visos gadījumos	Bija nepieciešams un tika nodrošināts visos gadījumos	Bija nepieciešams un tika nodrošināts dažos gadījumos	Grūti pateikt/ Nav atbildes	Bija nepieciešams, bet netika nodrošināts	Jā	Jā	Nē	54	Sieviete	Augstākā (bakalaurs, maģistrs, doktors)	Rīga	Rīga - Rīgas pilsēta	Vairāk kā 10 gadus	45-54	0.63	2021
6-8 stundas	6-8 stundas	Attālināti sāku strādāt pandēmijas laikā	Grūti pateikt/ Nav atbildes	Bija nepieciešams un tika nodrošināts visos gadījumos	Bija nepieciešams un tika nodrošināts visos gadījumos	Grūti pateikt/ Nav atbildes	Nebija nepieciešams un netika nodrošināts	Nebija nepieciešams un netika nodrošināts	Grūti pateikt/ Nav atbildes	Grūti pateikt/ Nav atbildes	Nebija nepieciešams un netika nodrošināts	Grūti pateikt/ Nav atbildes	Nebija nepieciešams un netika nodrošināts	Grūti pateikt/Nav atbildes	Nē	Jā	43	Sieviete	Augstākā (bakalaurs, maģistrs, doktors)	Rīga	Rīga - Rīgas pilsēta	Vairāk kā 10 gadus	35-44	0.54	2021
8-10 stundas	6-8 stundas	Attālināti sāku strādāt pandēmijas laikā	Bija nepieciešams un tika nodrošināts visos gadījumos	Bija nepieciešams un tika nodrošināts visos gadījumos	Bija nepieciešams un tika nodrošināts visos gadījumos	Nebija nepieciešams un netika nodrošināts	Nebija nepieciešams un netika nodrošināts	Bija nepieciešams un tika nodrošināts visos gadījumos	Bija nepieciešams un tika nodrošināts visos gadījumos	Bija nepieciešams, bet netika nodrošināts	Bija nepieciešams, bet netika nodrošināts	Bija nepieciešams, bet netika nodrošināts	Bija nepieciešams, bet netika nodrošināts	Nē	Nē	Jā	31	Sieviete	Augstākā (bakalaurs, maģistrs, doktors)	Vidzeme	Lauki - lauku teritorijas	No 5 līdz 10 gadiem	25-34	0.82	2021
6-8 stundas	6-8 stundas	Attālināti strādāju jau pirms pandēmijas	Nebija nepieciešams un netika nodrošināts	Bija nepieciešams un tika nodrošināts visos gadījumos	Bija nepieciešams un tika nodrošināts visos gadījumos	Bija nepieciešams un tika nodrošināts visos gadījumos	Nebija nepieciešams un netika nodrošināts	Bija nepieciešams un tika nodrošināts visos gadījumos	Bija nepieciešams un tika nodrošināts visos gadījumos	Grūti pateikt/ Nav atbildes	Grūti pateikt/ Nav atbildes	Grūti pateikt/ Nav atbildes	Bija nepieciešams un tika nodrošināts visos gadījumos	Nē	Nē	Grūti pateikt/Nav atbildes	62	Vīrietis	Augstākā (bakalaurs, maģistrs, doktors)	Zemgale	Cita pilsēta - Daugavpils, Liepāja, Jelgava, Jūrmala, Ventspils, Rēzekne, Valmiera, Jēkabpils un citas pilsētas	No 2 līdz 5 gadiem	55-64	3.43	2021
Mazāk par 6 stundām	Mazāk par 6 stundām	Attālināti sāku strādāt pandēmijas laikā	Nebija nepieciešams un netika nodrošināts	Nebija nepieciešams un netika nodrošināts	Nebija nepieciešams un netika nodrošināts	Nebija nepieciešams un netika nodrošināts	Nebija nepieciešams un netika nodrošināts	Nebija nepieciešams un netika nodrošināts	Nebija nepieciešams un netika nodrošināts	Nebija nepieciešams un netika nodrošināts	Bija nepieciešams un tika nodrošināts dažos gadījumos	Grūti pateikt/ Nav atbildes	Nebija nepieciešams un netika nodrošināts	Jā	Jā	Nē	29	Vīrietis	Vidējā (pabeigta vidusskola, ģimnāzija)	Rīga	Rīga - Rīgas pilsēta	Līdz 1 gadam	25-34	1.36	2021
6-8 stundas	10 stundas un vairāk	Attālināti strādāju jau pirms pandēmijas	Bija nepieciešams un tika nodrošināts dažos gadījumos	Bija nepieciešams un tika nodrošināts visos gadījumos	Bija nepieciešams un tika nodrošināts visos gadījumos	Bija nepieciešams un tika nodrošināts visos gadījumos	Nebija nepieciešams un netika nodrošināts	Nebija nepieciešams un netika nodrošināts	Bija nepieciešams, bet netika nodrošināts	Bija nepieciešams, bet netika nodrošināts	Bija nepieciešams, bet netika nodrošināts	Grūti pateikt/ Nav atbildes	Bija nepieciešams, bet netika nodrošināts	Jā	Jā	Nē	58	Sieviete	Augstākā (bakalaurs, maģistrs, doktors)	Latgale	Lauki - lauku teritorijas	Vairāk kā 10 gadus	55-64	0.87	2021
8-10 stundas	8-10 stundas	Attālināti sāku strādāt pandēmijas laikā	Bija nepieciešams, bet netika nodrošināts	Bija nepieciešams un tika nodrošināts dažos gadījumos	Bija nepieciešams un tika nodrošināts visos gadījumos	Bija nepieciešams un tika nodrošināts dažos gadījumos	Nebija nepieciešams un netika nodrošināts	Bija nepieciešams un tika nodrošināts visos gadījumos	Grūti pateikt/ Nav atbildes	Grūti pateikt/ Nav atbildes	Grūti pateikt/ Nav atbildes	Bija nepieciešams un tika nodrošināts dažos gadījumos	Bija nepieciešams un tika nodrošināts visos gadījumos	Jā	Jā	Jā	61	Vīrietis	Augstākā (bakalaurs, maģistrs, doktors)	Zemgale	Lauki - lauku teritorijas	Vairāk kā 10 gadus	55-64	3.43	2021
8-10 stundas	10 stundas un vairāk	Attālināti sāku strādāt pandēmijas laikā	Bija nepieciešams un tika nodrošināts visos gadījumos	Bija nepieciešams un tika nodrošināts visos gadījumos	Bija nepieciešams un tika nodrošināts visos gadījumos	Bija nepieciešams un tika nodrošināts visos gadījumos	Nebija nepieciešams un netika nodrošināts	Bija nepieciešams un tika nodrošināts visos gadījumos	Bija nepieciešams, bet netika nodrošināts	Bija nepieciešams, bet netika nodrošināts	Bija nepieciešams un tika nodrošināts visos gadījumos	Grūti pateikt/ Nav atbildes	Bija nepieciešams, bet netika nodrošināts	Nē	Nē	Nē	60	Sieviete	Augstākā (bakalaurs, maģistrs, doktors)	Rīga	Rīga - Rīgas pilsēta	Vairāk kā 10 gadus	55-64	0.87	2021
6-8 stundas	8-10 stundas	Attālināti sāku strādāt pandēmijas laikā	Bija nepieciešams un tika nodrošināts dažos gadījumos	Bija nepieciešams un tika nodrošināts visos gadījumos	Bija nepieciešams un tika nodrošināts visos gadījumos	Bija nepieciešams un tika nodrošināts visos gadījumos	Bija nepieciešams un tika nodrošināts visos gadījumos	Grūti pateikt/ Nav atbildes	Bija nepieciešams un tika nodrošināts visos gadījumos	Grūti pateikt/ Nav atbildes	Grūti pateikt/ Nav atbildes	Bija nepieciešams un tika nodrošināts visos gadījumos	Nebija nepieciešams un netika nodrošināts	Jā	Jā	Jā	62	Sieviete	Augstākā (bakalaurs, maģistrs, doktors)	Latgale	Lauki - lauku teritorijas	Vairāk kā 10 gadus	55-64	0.87	2021
8-10 stundas	8-10 stundas	Attālināti strādāju jau pirms pandēmijas	Bija nepieciešams un tika nodrošināts visos gadījumos	Bija nepieciešams un tika nodrošināts visos gadījumos	Bija nepieciešams un tika nodrošināts visos gadījumos	Bija nepieciešams un tika nodrošināts visos gadījumos	Bija nepieciešams, bet netika nodrošināts	Nebija nepieciešams un netika nodrošināts	Bija nepieciešams, bet netika nodrošināts	Bija nepieciešams, bet netika nodrošināts	Nebija nepieciešams un netika nodrošināts	Grūti pateikt/ Nav atbildes	Nebija nepieciešams un netika nodrošināts	Nē	Nē	Nē	39	Vīrietis	Profesionālā vidējā (pabeigta arodskola, arodvidusskola, tehnikums)	Rīga	Rīga - Rīgas pilsēta	No 2 līdz 5 gadiem	35-44	1.26	2021
8-10 stundas	10 stundas un vairāk	Attālināti strādāju jau pirms pandēmijas	Bija nepieciešams un tika nodrošināts visos gadījumos	Bija nepieciešams un tika nodrošināts visos gadījumos	Bija nepieciešams un tika nodrošināts visos gadījumos	Bija nepieciešams un tika nodrošināts visos gadījumos	Bija nepieciešams un tika nodrošināts visos gadījumos	Bija nepieciešams un tika nodrošināts visos gadījumos	Bija nepieciešams un tika nodrošināts dažos gadījumos	Nebija nepieciešams un netika nodrošināts	Bija nepieciešams un tika nodrošināts dažos gadījumos	Bija nepieciešams un tika nodrošināts visos gadījumos	Bija nepieciešams un tika nodrošināts visos gadījumos	Nē	Jā	Grūti pateikt/Nav atbildes	45	Sieviete	Augstākā (bakalaurs, maģistrs, doktors)	Pierīga	Cita pilsēta - Daugavpils, Liepāja, Jelgava, Jūrmala, Ventspils, Rēzekne, Valmiera, Jēkabpils un citas pilsētas	No 1 līdz 2 gadiem	45-54	0.63	2021
6-8 stundas	6-8 stundas	Attālināti sāku strādāt pandēmijas laikā	Bija nepieciešams un tika nodrošināts visos gadījumos	Nebija nepieciešams un netika nodrošināts	Nebija nepieciešams un netika nodrošināts	Bija nepieciešams un tika nodrošināts visos gadījumos	Nebija nepieciešams un netika nodrošināts	Nebija nepieciešams un netika nodrošināts	Bija nepieciešams un tika nodrošināts visos gadījumos	Grūti pateikt/ Nav atbildes	Grūti pateikt/ Nav atbildes	Grūti pateikt/ Nav atbildes	Grūti pateikt/ Nav atbildes	Nē	Nē	Jā	29	Sieviete	Augstākā (bakalaurs, maģistrs, doktors)	Latgale	Cita pilsēta - Daugavpils, Liepāja, Jelgava, Jūrmala, Ventspils, Rēzekne, Valmiera, Jēkabpils un citas pilsētas	No 2 līdz 5 gadiem	25-34	0.82	2021
8-10 stundas	8-10 stundas	Attālināti sāku strādāt pandēmijas laikā	Bija nepieciešams un tika nodrošināts visos gadījumos	Bija nepieciešams un tika nodrošināts visos gadījumos	Bija nepieciešams un tika nodrošināts visos gadījumos	Bija nepieciešams un tika nodrošināts dažos gadījumos	Nebija nepieciešams un netika nodrošināts	Nebija nepieciešams un netika nodrošināts	Bija nepieciešams un tika nodrošināts dažos gadījumos	Bija nepieciešams, bet netika nodrošināts	Nebija nepieciešams un netika nodrošināts	Nebija nepieciešams un netika nodrošināts	Bija nepieciešams un tika nodrošināts dažos gadījumos	Jā	Jā	Jā	45	Sieviete	Augstākā (bakalaurs, maģistrs, doktors)	Pierīga	Lauki - lauku teritorijas	Līdz 1 gadam	45-54	0.63	2021
8-10 stundas	8-10 stundas	Attālināti sāku strādāt pandēmijas laikā	Bija nepieciešams un tika nodrošināts visos gadījumos	Bija nepieciešams un tika nodrošināts visos gadījumos	Nebija nepieciešams un netika nodrošināts	Nebija nepieciešams un netika nodrošināts	Nebija nepieciešams un netika nodrošināts	Bija nepieciešams un tika nodrošināts visos gadījumos	Bija nepieciešams un tika nodrošināts visos gadījumos	Bija nepieciešams, bet netika nodrošināts	Bija nepieciešams, bet netika nodrošināts	Grūti pateikt/ Nav atbildes	Bija nepieciešams un tika nodrošināts visos gadījumos	Nē	Nē	Jā	40	Sieviete	Augstākā (bakalaurs, maģistrs, doktors)	Kurzeme	Lauki - lauku teritorijas	Vairāk kā 10 gadus	35-44	0.54	2021
8-10 stundas	10 stundas un vairāk	Attālināti sāku strādāt pandēmijas laikā	Bija nepieciešams un tika nodrošināts visos gadījumos	Grūti pateikt/ Nav atbildes	Bija nepieciešams un tika nodrošināts visos gadījumos	Bija nepieciešams un tika nodrošināts visos gadījumos	Bija nepieciešams un tika nodrošināts visos gadījumos	Bija nepieciešams un tika nodrošināts visos gadījumos	Bija nepieciešams un tika nodrošināts visos gadījumos	Bija nepieciešams un tika nodrošināts visos gadījumos	Grūti pateikt/ Nav atbildes	Grūti pateikt/ Nav atbildes	Grūti pateikt/ Nav atbildes	Jā	Jā	Jā	34	Sieviete	Augstākā (bakalaurs, maģistrs, doktors)	Latgale	Cita pilsēta - Daugavpils, Liepāja, Jelgava, Jūrmala, Ventspils, Rēzekne, Valmiera, Jēkabpils un citas pilsētas	No 5 līdz 10 gadiem	25-34	0.82	2021
8-10 stundas	8-10 stundas	Attālināti strādāju jau pirms pandēmijas	Bija nepieciešams un tika nodrošināts visos gadījumos	Nebija nepieciešams un netika nodrošināts	Nebija nepieciešams un netika nodrošināts	Nebija nepieciešams un netika nodrošināts	Nebija nepieciešams un netika nodrošināts	Nebija nepieciešams un netika nodrošināts	Nebija nepieciešams un netika nodrošināts	Nebija nepieciešams un netika nodrošināts	Bija nepieciešams un tika nodrošināts dažos gadījumos	Grūti pateikt/ Nav atbildes	Nebija nepieciešams un netika nodrošināts	Nē	Nē	Nē	43	Vīrietis	Vidējā (pabeigta vidusskola, ģimnāzija)	Kurzeme	Cita pilsēta - Daugavpils, Liepāja, Jelgava, Jūrmala, Ventspils, Rēzekne, Valmiera, Jēkabpils un citas pilsētas	No 2 līdz 5 gadiem	35-44	1.26	2021
6-8 stundas	8-10 stundas	Attālināti strādāju jau pirms pandēmijas	Bija nepieciešams un tika nodrošināts visos gadījumos	Bija nepieciešams un tika nodrošināts visos gadījumos	Bija nepieciešams un tika nodrošināts visos gadījumos	Bija nepieciešams un tika nodrošināts visos gadījumos	Nebija nepieciešams un netika nodrošināts	Nebija nepieciešams un netika nodrošināts	Nebija nepieciešams un netika nodrošināts	Bija nepieciešams, bet netika nodrošināts	Nebija nepieciešams un netika nodrošināts	Grūti pateikt/ Nav atbildes	Nebija nepieciešams un netika nodrošināts	Nē	Nē	Jā	56	Sieviete	Augstākā (bakalaurs, maģistrs, doktors)	Latgale	Lauki - lauku teritorijas	Vairāk kā 10 gadus	55-64	0.87	2021
8-10 stundas	6-8 stundas	Attālināti sāku strādāt pandēmijas laikā	Bija nepieciešams, bet netika nodrošināts	Bija nepieciešams un tika nodrošināts dažos gadījumos	Bija nepieciešams un tika nodrošināts dažos gadījumos	Grūti pateikt/ Nav atbildes	Bija nepieciešams, bet netika nodrošināts	Bija nepieciešams, bet netika nodrošināts	Bija nepieciešams, bet netika nodrošināts	Bija nepieciešams, bet netika nodrošināts	Bija nepieciešams, bet netika nodrošināts	Grūti pateikt/ Nav atbildes	Bija nepieciešams, bet netika nodrošināts	Jā	Nē	Jā	34	Sieviete	Augstākā (bakalaurs, maģistrs, doktors)	Vidzeme	Lauki - lauku teritorijas	Vairāk kā 10 gadus	25-34	0.82	2021
6-8 stundas	6-8 stundas	Attālināti sāku strādāt pandēmijas laikā	Bija nepieciešams un tika nodrošināts visos gadījumos	Bija nepieciešams un tika nodrošināts visos gadījumos	Bija nepieciešams un tika nodrošināts visos gadījumos	Bija nepieciešams un tika nodrošināts visos gadījumos	Nebija nepieciešams un netika nodrošināts	Nebija nepieciešams un netika nodrošināts	Nebija nepieciešams un netika nodrošināts	Grūti pateikt/ Nav atbildes	Grūti pateikt/ Nav atbildes	Bija nepieciešams un tika nodrošināts visos gadījumos	Nebija nepieciešams un netika nodrošināts	Jā	Jā	Jā	50	Sieviete	Augstākā (bakalaurs, maģistrs, doktors)	Latgale	Lauki - lauku teritorijas	Vairāk kā 10 gadus	45-54	0.63	2021
6-8 stundas	6-8 stundas	Attālināti sāku strādāt pandēmijas laikā	Bija nepieciešams un tika nodrošināts dažos gadījumos	Bija nepieciešams un tika nodrošināts dažos gadījumos	Bija nepieciešams, bet netika nodrošināts	Bija nepieciešams, bet netika nodrošināts	Bija nepieciešams, bet netika nodrošināts	Bija nepieciešams, bet netika nodrošināts	Nebija nepieciešams un netika nodrošināts	Bija nepieciešams, bet netika nodrošināts	Nebija nepieciešams un netika nodrošināts	Bija nepieciešams, bet netika nodrošināts	Bija nepieciešams, bet netika nodrošināts	Nē	Nē	Jā	37	Sieviete	Vidējā (pabeigta vidusskola, ģimnāzija)	Latgale	Cita pilsēta - Daugavpils, Liepāja, Jelgava, Jūrmala, Ventspils, Rēzekne, Valmiera, Jēkabpils un citas pilsētas	No 5 līdz 10 gadiem	35-44	0.54	2021
8-10 stundas	10 stundas un vairāk	Attālināti sāku strādāt pandēmijas laikā	Bija nepieciešams, bet netika nodrošināts	Bija nepieciešams un tika nodrošināts dažos gadījumos	Bija nepieciešams un tika nodrošināts dažos gadījumos	Bija nepieciešams, bet netika nodrošināts	Bija nepieciešams, bet netika nodrošināts	Bija nepieciešams, bet netika nodrošināts	Bija nepieciešams, bet netika nodrošināts	Bija nepieciešams, bet netika nodrošināts	Bija nepieciešams, bet netika nodrošināts	Grūti pateikt/ Nav atbildes	Grūti pateikt/ Nav atbildes	Jā	Jā	Jā	52	Sieviete	Augstākā (bakalaurs, maģistrs, doktors)	Latgale	Lauki - lauku teritorijas	Vairāk kā 10 gadus	45-54	0.63	2021
6-8 stundas	Mazāk par 6 stundām	Attālināti sāku strādāt pandēmijas laikā	Bija nepieciešams un tika nodrošināts visos gadījumos	Bija nepieciešams un tika nodrošināts visos gadījumos	Bija nepieciešams, bet netika nodrošināts	Bija nepieciešams un tika nodrošināts dažos gadījumos	Nebija nepieciešams un netika nodrošināts	Bija nepieciešams, bet netika nodrošināts	Bija nepieciešams un tika nodrošināts visos gadījumos	Bija nepieciešams, bet netika nodrošināts	Bija nepieciešams un tika nodrošināts dažos gadījumos	Bija nepieciešams un tika nodrošināts dažos gadījumos	Bija nepieciešams, bet netika nodrošināts	Jā	Jā	Jā	36	Vīrietis	Vidējā (pabeigta vidusskola, ģimnāzija)	Rīga	Rīga - Rīgas pilsēta	Vairāk kā 10 gadus	35-44	1.26	2021
6-8 stundas	10 stundas un vairāk	Attālināti sāku strādāt pandēmijas laikā	Bija nepieciešams, bet netika nodrošināts	Bija nepieciešams, bet netika nodrošināts	Bija nepieciešams, bet netika nodrošināts	Bija nepieciešams, bet netika nodrošināts	Bija nepieciešams, bet netika nodrošināts	Bija nepieciešams, bet netika nodrošināts	Bija nepieciešams, bet netika nodrošināts	Bija nepieciešams, bet netika nodrošināts	Bija nepieciešams, bet netika nodrošināts	Bija nepieciešams, bet netika nodrošināts	Bija nepieciešams, bet netika nodrošināts	Jā	Jā	Jā	46	Sieviete	Augstākā (bakalaurs, maģistrs, doktors)	Latgale	Lauki - lauku teritorijas	Vairāk kā 10 gadus	45-54	0.63	2021
6-8 stundas	6-8 stundas	Attālināti sāku strādāt pandēmijas laikā	Nebija nepieciešams un netika nodrošināts	Bija nepieciešams un tika nodrošināts visos gadījumos	Nebija nepieciešams un netika nodrošināts	Nebija nepieciešams un netika nodrošināts	Nebija nepieciešams un netika nodrošināts	Nebija nepieciešams un netika nodrošināts	Bija nepieciešams un tika nodrošināts visos gadījumos	Nebija nepieciešams un netika nodrošināts	Nebija nepieciešams un netika nodrošināts	Grūti pateikt/ Nav atbildes	Nebija nepieciešams un netika nodrošināts	Nē	Nē	Nē	52	Vīrietis	Augstākā (bakalaurs, maģistrs, doktors)	Pierīga	Cita pilsēta - Daugavpils, Liepāja, Jelgava, Jūrmala, Ventspils, Rēzekne, Valmiera, Jēkabpils un citas pilsētas	Līdz 1 gadam	45-54	1.85	2021
8-10 stundas	8-10 stundas	Attālināti sāku strādāt pandēmijas laikā	Bija nepieciešams, bet netika nodrošināts	Bija nepieciešams, bet netika nodrošināts	Bija nepieciešams un tika nodrošināts dažos gadījumos	Bija nepieciešams un tika nodrošināts visos gadījumos	Bija nepieciešams un tika nodrošināts dažos gadījumos	Nebija nepieciešams un netika nodrošināts	Bija nepieciešams un tika nodrošināts visos gadījumos	Bija nepieciešams un tika nodrošināts visos gadījumos	Nebija nepieciešams un netika nodrošināts	Grūti pateikt/ Nav atbildes	Nebija nepieciešams un netika nodrošināts	Nē	Jā	Nē	46	Sieviete	Augstākā (bakalaurs, maģistrs, doktors)	Latgale	Cita pilsēta - Daugavpils, Liepāja, Jelgava, Jūrmala, Ventspils, Rēzekne, Valmiera, Jēkabpils un citas pilsētas	Vairāk kā 10 gadus	45-54	0.63	2021
6-8 stundas	6-8 stundas	Attālināti sāku strādāt pandēmijas laikā	Bija nepieciešams un tika nodrošināts visos gadījumos	Bija nepieciešams un tika nodrošināts visos gadījumos	Bija nepieciešams un tika nodrošināts visos gadījumos	Nebija nepieciešams un netika nodrošināts	Nebija nepieciešams un netika nodrošināts	Bija nepieciešams un tika nodrošināts visos gadījumos	Bija nepieciešams un tika nodrošināts dažos gadījumos	Nebija nepieciešams un netika nodrošināts	Bija nepieciešams un tika nodrošināts visos gadījumos	Nebija nepieciešams un netika nodrošināts	Bija nepieciešams un tika nodrošināts visos gadījumos	Jā	Nē	Nē	35	Vīrietis	Augstākā (bakalaurs, maģistrs, doktors)	Rīga	Rīga - Rīgas pilsēta	No 5 līdz 10 gadiem	35-44	1.26	2021
8-10 stundas	8-10 stundas	Attālināti sāku strādāt pandēmijas laikā	Bija nepieciešams un tika nodrošināts visos gadījumos	Bija nepieciešams un tika nodrošināts visos gadījumos	Bija nepieciešams, bet netika nodrošināts	Bija nepieciešams, bet netika nodrošināts	Nebija nepieciešams un netika nodrošināts	Nebija nepieciešams un netika nodrošināts	Nebija nepieciešams un netika nodrošināts	Nebija nepieciešams un netika nodrošināts	Nebija nepieciešams un netika nodrošināts	Nebija nepieciešams un netika nodrošināts	Nebija nepieciešams un netika nodrošināts	Jā	Nē	Jā	44	Sieviete	Augstākā (bakalaurs, maģistrs, doktors)	Zemgale	Lauki - lauku teritorijas	Līdz 1 gadam	35-44	0.54	2021
6-8 stundas	6-8 stundas	Attālināti sāku strādāt pandēmijas laikā	Bija nepieciešams un tika nodrošināts dažos gadījumos	Nebija nepieciešams un netika nodrošināts	Nebija nepieciešams un netika nodrošināts	Nebija nepieciešams un netika nodrošināts	Nebija nepieciešams un netika nodrošināts	Nebija nepieciešams un netika nodrošināts	Nebija nepieciešams un netika nodrošināts	Bija nepieciešams, bet netika nodrošināts	Nebija nepieciešams un netika nodrošināts	Grūti pateikt/ Nav atbildes	Bija nepieciešams, bet netika nodrošināts	Nē	Nē	Jā	26	Sieviete	Augstākā (bakalaurs, maģistrs, doktors)	Kurzeme	Cita pilsēta - Daugavpils, Liepāja, Jelgava, Jūrmala, Ventspils, Rēzekne, Valmiera, Jēkabpils un citas pilsētas	No 2 līdz 5 gadiem	25-34	0.82	2021
8-10 stundas	8-10 stundas	Attālināti sāku strādāt pandēmijas laikā	Bija nepieciešams un tika nodrošināts visos gadījumos	Bija nepieciešams un tika nodrošināts visos gadījumos	Bija nepieciešams un tika nodrošināts visos gadījumos	Nebija nepieciešams un netika nodrošināts	Bija nepieciešams un tika nodrošināts visos gadījumos	Bija nepieciešams un tika nodrošināts visos gadījumos	Bija nepieciešams un tika nodrošināts visos gadījumos	Nebija nepieciešams un netika nodrošināts	Nebija nepieciešams un netika nodrošināts	Grūti pateikt/ Nav atbildes	Bija nepieciešams un tika nodrošināts visos gadījumos	Nē	Nē	Jā	37	Sieviete	Augstākā (bakalaurs, maģistrs, doktors)	Rīga	Rīga - Rīgas pilsēta	Vairāk kā 10 gadus	35-44	0.54	2021
8-10 stundas	8-10 stundas	Attālināti sāku strādāt pandēmijas laikā	Bija nepieciešams un tika nodrošināts visos gadījumos	Bija nepieciešams un tika nodrošināts visos gadījumos	Bija nepieciešams un tika nodrošināts dažos gadījumos	Nebija nepieciešams un netika nodrošināts	Bija nepieciešams un tika nodrošināts dažos gadījumos	Bija nepieciešams un tika nodrošināts dažos gadījumos	Bija nepieciešams un tika nodrošināts visos gadījumos	Bija nepieciešams, bet netika nodrošināts	Bija nepieciešams, bet netika nodrošināts	Bija nepieciešams un tika nodrošināts dažos gadījumos	Bija nepieciešams un tika nodrošināts dažos gadījumos	Jā	Nē	Jā	36	Sieviete	Augstākā (bakalaurs, maģistrs, doktors)	Pierīga	Lauki - lauku teritorijas	No 2 līdz 5 gadiem	35-44	0.54	2021
6-8 stundas	6-8 stundas	Attālināti strādāju jau pirms pandēmijas	Nebija nepieciešams un netika nodrošināts	Bija nepieciešams un tika nodrošināts visos gadījumos	Bija nepieciešams un tika nodrošināts visos gadījumos	Nebija nepieciešams un netika nodrošināts	Nebija nepieciešams un netika nodrošināts	Nebija nepieciešams un netika nodrošināts	Nebija nepieciešams un netika nodrošināts	Nebija nepieciešams un netika nodrošināts	Nebija nepieciešams un netika nodrošināts	Grūti pateikt/ Nav atbildes	Bija nepieciešams un tika nodrošināts visos gadījumos	Nē	Nē	Jā	38	Vīrietis	Augstākā (bakalaurs, maģistrs, doktors)	Pierīga	Lauki - lauku teritorijas	No 5 līdz 10 gadiem	35-44	1.26	2021
6-8 stundas	8-10 stundas	Attālināti strādāju jau pirms pandēmijas	Nebija nepieciešams un netika nodrošināts	Bija nepieciešams un tika nodrošināts visos gadījumos	Bija nepieciešams un tika nodrošināts dažos gadījumos	Nebija nepieciešams un netika nodrošināts	Nebija nepieciešams un netika nodrošināts	Bija nepieciešams un tika nodrošināts visos gadījumos	Nebija nepieciešams un netika nodrošināts	Nebija nepieciešams un netika nodrošināts	Nebija nepieciešams un netika nodrošināts	Grūti pateikt/ Nav atbildes	Nebija nepieciešams un netika nodrošināts	Jā	Jā	Jā	67	Sieviete	Augstākā (bakalaurs, maģistrs, doktors)	Vidzeme	Lauki - lauku teritorijas	Vairāk kā 10 gadus	65-74	1.67	2021
8-10 stundas	8-10 stundas	Attālināti sāku strādāt pandēmijas laikā	Nebija nepieciešams un netika nodrošināts	Nebija nepieciešams un netika nodrošināts	Nebija nepieciešams un netika nodrošināts	Nebija nepieciešams un netika nodrošināts	Nebija nepieciešams un netika nodrošināts	Nebija nepieciešams un netika nodrošināts	Nebija nepieciešams un netika nodrošināts	Grūti pateikt/ Nav atbildes	Nebija nepieciešams un netika nodrošināts	Grūti pateikt/ Nav atbildes	Nebija nepieciešams un netika nodrošināts	Nē	Nē	Grūti pateikt/Nav atbildes	35	Vīrietis	Profesionālā vidējā (pabeigta arodskola, arodvidusskola, tehnikums)	Kurzeme	Cita pilsēta - Daugavpils, Liepāja, Jelgava, Jūrmala, Ventspils, Rēzekne, Valmiera, Jēkabpils un citas pilsētas	Vairāk kā 10 gadus	35-44	1.26	2021
6-8 stundas	6-8 stundas	Attālināti sāku strādāt pandēmijas laikā	Bija nepieciešams un tika nodrošināts visos gadījumos	Bija nepieciešams un tika nodrošināts visos gadījumos	Grūti pateikt/ Nav atbildes	Bija nepieciešams un tika nodrošināts visos gadījumos	Nebija nepieciešams un netika nodrošināts	Nebija nepieciešams un netika nodrošināts	Nebija nepieciešams un netika nodrošināts	Nebija nepieciešams un netika nodrošināts	Nebija nepieciešams un netika nodrošināts	Nebija nepieciešams un netika nodrošināts	Nebija nepieciešams un netika nodrošināts	Nē	Nē	Nē	37	Sieviete	Augstākā (bakalaurs, maģistrs, doktors)	Latgale	Lauki - lauku teritorijas	No 2 līdz 5 gadiem	35-44	0.54	2021
6-8 stundas	6-8 stundas	Attālināti strādāju jau pirms pandēmijas	Bija nepieciešams un tika nodrošināts visos gadījumos	Bija nepieciešams un tika nodrošināts visos gadījumos	Nebija nepieciešams un netika nodrošināts	Nebija nepieciešams un netika nodrošināts	Nebija nepieciešams un netika nodrošināts	Nebija nepieciešams un netika nodrošināts	Bija nepieciešams, bet netika nodrošināts	Bija nepieciešams, bet netika nodrošināts	Bija nepieciešams, bet netika nodrošināts	Grūti pateikt/ Nav atbildes	Grūti pateikt/ Nav atbildes	Nē	Nē	Jā	54	Vīrietis	Augstākā (bakalaurs, maģistrs, doktors)	Zemgale	Cita pilsēta - Daugavpils, Liepāja, Jelgava, Jūrmala, Ventspils, Rēzekne, Valmiera, Jēkabpils un citas pilsētas	Vairāk kā 10 gadus	45-54	1.85	2021
6-8 stundas	Mazāk par 6 stundām	Attālināti sāku strādāt pandēmijas laikā	Bija nepieciešams, bet netika nodrošināts	Bija nepieciešams un tika nodrošināts visos gadījumos	Nebija nepieciešams un netika nodrošināts	Nebija nepieciešams un netika nodrošināts	Nebija nepieciešams un netika nodrošināts	Nebija nepieciešams un netika nodrošināts	Nebija nepieciešams un netika nodrošināts	Nebija nepieciešams un netika nodrošināts	Bija nepieciešams un tika nodrošināts dažos gadījumos	Grūti pateikt/ Nav atbildes	Nebija nepieciešams un netika nodrošināts	Jā	Jā	Jā	30	Sieviete	Augstākā (bakalaurs, maģistrs, doktors)	Rīga	Rīga - Rīgas pilsēta	No 2 līdz 5 gadiem	25-34	0.82	2021
6-8 stundas	Mazāk par 6 stundām	Attālināti sāku strādāt pandēmijas laikā	Bija nepieciešams un tika nodrošināts visos gadījumos	Bija nepieciešams un tika nodrošināts visos gadījumos	Bija nepieciešams un tika nodrošināts visos gadījumos	Bija nepieciešams un tika nodrošināts visos gadījumos	Bija nepieciešams un tika nodrošināts visos gadījumos	Bija nepieciešams un tika nodrošināts visos gadījumos	Bija nepieciešams un tika nodrošināts visos gadījumos	Nebija nepieciešams un netika nodrošināts	Nebija nepieciešams un netika nodrošināts	Grūti pateikt/ Nav atbildes	Nebija nepieciešams un netika nodrošināts	Nē	Nē	Jā	53	Sieviete	Augstākā (bakalaurs, maģistrs, doktors)	Kurzeme	Lauki - lauku teritorijas	No 2 līdz 5 gadiem	45-54	0.63	2021
8-10 stundas	10 stundas un vairāk	Attālināti sāku strādāt pandēmijas laikā	Bija nepieciešams un tika nodrošināts dažos gadījumos	Bija nepieciešams un tika nodrošināts dažos gadījumos	Bija nepieciešams un tika nodrošināts dažos gadījumos	Bija nepieciešams un tika nodrošināts dažos gadījumos	Nebija nepieciešams un netika nodrošināts	Nebija nepieciešams un netika nodrošināts	Bija nepieciešams, bet netika nodrošināts	Bija nepieciešams, bet netika nodrošināts	Bija nepieciešams, bet netika nodrošināts	Grūti pateikt/ Nav atbildes	Bija nepieciešams, bet netika nodrošināts	Grūti pateikt/Nav atbildes	Jā	Jā	49	Sieviete	Augstākā (bakalaurs, maģistrs, doktors)	Latgale	Lauki - lauku teritorijas	Vairāk kā 10 gadus	45-54	0.63	2021
8-10 stundas	8-10 stundas	Attālināti strādāju jau pirms pandēmijas	Bija nepieciešams un tika nodrošināts visos gadījumos	Bija nepieciešams un tika nodrošināts visos gadījumos	Nebija nepieciešams un netika nodrošināts	Nebija nepieciešams un netika nodrošināts	Bija nepieciešams, bet netika nodrošināts	Bija nepieciešams, bet netika nodrošināts	Bija nepieciešams, bet netika nodrošināts	Bija nepieciešams, bet netika nodrošināts	Bija nepieciešams, bet netika nodrošināts	Bija nepieciešams, bet netika nodrošināts	Bija nepieciešams un tika nodrošināts visos gadījumos	Jā	Nē	Jā	43	Sieviete	Augstākā (bakalaurs, maģistrs, doktors)	Pierīga	Lauki - lauku teritorijas	Vairāk kā 10 gadus	35-44	0.54	2021
6-8 stundas	6-8 stundas	Attālināti sāku strādāt pandēmijas laikā	Bija nepieciešams un tika nodrošināts visos gadījumos	Bija nepieciešams un tika nodrošināts visos gadījumos	Bija nepieciešams, bet netika nodrošināts	Bija nepieciešams un tika nodrošināts dažos gadījumos	Bija nepieciešams un tika nodrošināts dažos gadījumos	Bija nepieciešams un tika nodrošināts visos gadījumos	Bija nepieciešams un tika nodrošināts visos gadījumos	Nebija nepieciešams un netika nodrošināts	Bija nepieciešams un tika nodrošināts dažos gadījumos	Grūti pateikt/ Nav atbildes	Bija nepieciešams un tika nodrošināts dažos gadījumos	Jā	Jā	Jā	49	Sieviete	Augstākā (bakalaurs, maģistrs, doktors)	Rīga	Rīga - Rīgas pilsēta	No 2 līdz 5 gadiem	45-54	0.63	2021
8-10 stundas	8-10 stundas	Attālināti sāku strādāt pandēmijas laikā	Bija nepieciešams un tika nodrošināts visos gadījumos	Bija nepieciešams un tika nodrošināts visos gadījumos	Bija nepieciešams un tika nodrošināts dažos gadījumos	Bija nepieciešams un tika nodrošināts visos gadījumos	Grūti pateikt/ Nav atbildes	Bija nepieciešams un tika nodrošināts visos gadījumos	Bija nepieciešams un tika nodrošināts dažos gadījumos	Nebija nepieciešams un netika nodrošināts	Bija nepieciešams un tika nodrošināts dažos gadījumos	Grūti pateikt/ Nav atbildes	Bija nepieciešams un tika nodrošināts visos gadījumos	Jā	Nē	Jā	48	Sieviete	Augstākā (bakalaurs, maģistrs, doktors)	Rīga	Rīga - Rīgas pilsēta	Vairāk kā 10 gadus	45-54	0.63	2021
6-8 stundas	8-10 stundas	Attālināti sāku strādāt pandēmijas laikā	Bija nepieciešams un tika nodrošināts visos gadījumos	Bija nepieciešams un tika nodrošināts dažos gadījumos	Bija nepieciešams un tika nodrošināts visos gadījumos	Bija nepieciešams un tika nodrošināts visos gadījumos	Bija nepieciešams un tika nodrošināts visos gadījumos	Bija nepieciešams un tika nodrošināts visos gadījumos	Nebija nepieciešams un netika nodrošināts	Bija nepieciešams, bet netika nodrošināts	Bija nepieciešams un tika nodrošināts visos gadījumos	Bija nepieciešams un tika nodrošināts visos gadījumos	Bija nepieciešams un tika nodrošināts visos gadījumos	Jā	Jā	Jā	56	Sieviete	Augstākā (bakalaurs, maģistrs, doktors)	Rīga	Rīga - Rīgas pilsēta	No 5 līdz 10 gadiem	55-64	0.87	2021
6-8 stundas	8-10 stundas	Attālināti sāku strādāt pandēmijas laikā	Bija nepieciešams un tika nodrošināts dažos gadījumos	Bija nepieciešams un tika nodrošināts visos gadījumos	Bija nepieciešams un tika nodrošināts dažos gadījumos	Bija nepieciešams, bet netika nodrošināts	Grūti pateikt/ Nav atbildes	Grūti pateikt/ Nav atbildes	Grūti pateikt/ Nav atbildes	Bija nepieciešams, bet netika nodrošināts	Bija nepieciešams, bet netika nodrošināts	Bija nepieciešams, bet netika nodrošināts	Bija nepieciešams, bet netika nodrošināts	Jā	Jā	Grūti pateikt/Nav atbildes	46	Sieviete	Augstākā (bakalaurs, maģistrs, doktors)	Vidzeme	Cita pilsēta - Daugavpils, Liepāja, Jelgava, Jūrmala, Ventspils, Rēzekne, Valmiera, Jēkabpils un citas pilsētas	Vairāk kā 10 gadus	45-54	0.63	2021
8-10 stundas	8-10 stundas	Attālināti sāku strādāt pandēmijas laikā	Bija nepieciešams un tika nodrošināts dažos gadījumos	Bija nepieciešams un tika nodrošināts visos gadījumos	Bija nepieciešams un tika nodrošināts visos gadījumos	Bija nepieciešams un tika nodrošināts dažos gadījumos	Grūti pateikt/ Nav atbildes	Bija nepieciešams un tika nodrošināts visos gadījumos	Bija nepieciešams un tika nodrošināts dažos gadījumos	Bija nepieciešams, bet netika nodrošināts	Nebija nepieciešams un netika nodrošināts	Bija nepieciešams un tika nodrošināts dažos gadījumos	Bija nepieciešams un tika nodrošināts visos gadījumos	Nē	Nē	Jā	46	Sieviete	Augstākā (bakalaurs, maģistrs, doktors)	Zemgale	Lauki - lauku teritorijas	No 5 līdz 10 gadiem	45-54	0.63	2021
8-10 stundas	8-10 stundas	Attālināti sāku strādāt pandēmijas laikā	Nebija nepieciešams un netika nodrošināts	Nebija nepieciešams un netika nodrošināts	Nebija nepieciešams un netika nodrošināts	Nebija nepieciešams un netika nodrošināts	Nebija nepieciešams un netika nodrošināts	Nebija nepieciešams un netika nodrošināts	Bija nepieciešams un tika nodrošināts visos gadījumos	Nebija nepieciešams un netika nodrošināts	Grūti pateikt/ Nav atbildes	Grūti pateikt/ Nav atbildes	Nebija nepieciešams un netika nodrošināts	Jā	Jā	Jā	29	Vīrietis	Augstākā (bakalaurs, maģistrs, doktors)	Latgale	Cita pilsēta - Daugavpils, Liepāja, Jelgava, Jūrmala, Ventspils, Rēzekne, Valmiera, Jēkabpils un citas pilsētas	No 5 līdz 10 gadiem	25-34	1.36	2021
8-10 stundas	8-10 stundas	Attālināti sāku strādāt pandēmijas laikā	Bija nepieciešams un tika nodrošināts visos gadījumos	Bija nepieciešams un tika nodrošināts dažos gadījumos	Nebija nepieciešams un netika nodrošināts	Nebija nepieciešams un netika nodrošināts	Nebija nepieciešams un netika nodrošināts	Nebija nepieciešams un netika nodrošināts	Nebija nepieciešams un netika nodrošināts	Nebija nepieciešams un netika nodrošināts	Nebija nepieciešams un netika nodrošināts	Grūti pateikt/ Nav atbildes	Nebija nepieciešams un netika nodrošināts	Nē	Nē	Nē	56	Sieviete	Augstākā (bakalaurs, maģistrs, doktors)	Latgale	Lauki - lauku teritorijas	No 5 līdz 10 gadiem	55-64	0.87	2021
6-8 stundas	8-10 stundas	Attālināti sāku strādāt pandēmijas laikā	Bija nepieciešams un tika nodrošināts visos gadījumos	Bija nepieciešams un tika nodrošināts visos gadījumos	Bija nepieciešams un tika nodrošināts dažos gadījumos	Bija nepieciešams un tika nodrošināts dažos gadījumos	Bija nepieciešams, bet netika nodrošināts	Bija nepieciešams, bet netika nodrošināts	Grūti pateikt/ Nav atbildes	Bija nepieciešams, bet netika nodrošināts	Grūti pateikt/ Nav atbildes	Bija nepieciešams, bet netika nodrošināts	Bija nepieciešams, bet netika nodrošināts	Grūti pateikt/Nav atbildes	Jā	Grūti pateikt/Nav atbildes	54	Sieviete	Augstākā (bakalaurs, maģistrs, doktors)	Kurzeme	Cita pilsēta - Daugavpils, Liepāja, Jelgava, Jūrmala, Ventspils, Rēzekne, Valmiera, Jēkabpils un citas pilsētas	No 5 līdz 10 gadiem	45-54	0.63	2021
6-8 stundas	6-8 stundas	Attālināti strādāju jau pirms pandēmijas	Bija nepieciešams un tika nodrošināts visos gadījumos	Nebija nepieciešams un netika nodrošināts	Nebija nepieciešams un netika nodrošināts	Nebija nepieciešams un netika nodrošināts	Bija nepieciešams un tika nodrošināts dažos gadījumos	Nebija nepieciešams un netika nodrošināts	Nebija nepieciešams un netika nodrošināts	Nebija nepieciešams un netika nodrošināts	Bija nepieciešams un tika nodrošināts visos gadījumos	Nebija nepieciešams un netika nodrošināts	Nebija nepieciešams un netika nodrošināts	Nē	Nē	Jā	29	Vīrietis	Vidējā (pabeigta vidusskola, ģimnāzija)	Kurzeme	Cita pilsēta - Daugavpils, Liepāja, Jelgava, Jūrmala, Ventspils, Rēzekne, Valmiera, Jēkabpils un citas pilsētas	No 5 līdz 10 gadiem	25-34	1.36	2021
8-10 stundas	8-10 stundas	Attālināti strādāju jau pirms pandēmijas	Bija nepieciešams un tika nodrošināts visos gadījumos	Bija nepieciešams un tika nodrošināts visos gadījumos	Bija nepieciešams un tika nodrošināts visos gadījumos	Bija nepieciešams un tika nodrošināts visos gadījumos	Bija nepieciešams un tika nodrošināts visos gadījumos	Bija nepieciešams un tika nodrošināts visos gadījumos	Nebija nepieciešams un netika nodrošināts	Nebija nepieciešams un netika nodrošināts	Nebija nepieciešams un netika nodrošināts	Bija nepieciešams un tika nodrošināts visos gadījumos	Nebija nepieciešams un netika nodrošināts	Jā	Jā	Jā	33	Vīrietis	Augstākā (bakalaurs, maģistrs, doktors)	Latgale	Cita pilsēta - Daugavpils, Liepāja, Jelgava, Jūrmala, Ventspils, Rēzekne, Valmiera, Jēkabpils un citas pilsētas	No 5 līdz 10 gadiem	25-34	1.36	2021
6-8 stundas	8-10 stundas	Attālināti sāku strādāt pandēmijas laikā	Bija nepieciešams, bet netika nodrošināts	Nebija nepieciešams un netika nodrošināts	Bija nepieciešams un tika nodrošināts visos gadījumos	Bija nepieciešams un tika nodrošināts dažos gadījumos	Bija nepieciešams, bet netika nodrošināts	Bija nepieciešams, bet netika nodrošināts	Bija nepieciešams, bet netika nodrošināts	Bija nepieciešams, bet netika nodrošināts	Bija nepieciešams, bet netika nodrošināts	Bija nepieciešams, bet netika nodrošināts	Bija nepieciešams, bet netika nodrošināts	Nē	Jā	Jā	29	Vīrietis	Augstākā (bakalaurs, maģistrs, doktors)	Latgale	Cita pilsēta - Daugavpils, Liepāja, Jelgava, Jūrmala, Ventspils, Rēzekne, Valmiera, Jēkabpils un citas pilsētas	No 1 līdz 2 gadiem	25-34	1.36	2021
6-8 stundas	8-10 stundas	Attālināti sāku strādāt pandēmijas laikā	Bija nepieciešams un tika nodrošināts visos gadījumos	Bija nepieciešams un tika nodrošināts visos gadījumos	Bija nepieciešams, bet netika nodrošināts	Bija nepieciešams, bet netika nodrošināts	Nebija nepieciešams un netika nodrošināts	Bija nepieciešams, bet netika nodrošināts	Bija nepieciešams, bet netika nodrošināts	Bija nepieciešams, bet netika nodrošināts	Bija nepieciešams, bet netika nodrošināts	Grūti pateikt/ Nav atbildes	Nebija nepieciešams un netika nodrošināts	Nē	Nē	Jā	29	Sieviete	Augstākā (bakalaurs, maģistrs, doktors)	Zemgale	Cita pilsēta - Daugavpils, Liepāja, Jelgava, Jūrmala, Ventspils, Rēzekne, Valmiera, Jēkabpils un citas pilsētas	No 5 līdz 10 gadiem	25-34	0.82	2021
6-8 stundas	6-8 stundas	Attālināti sāku strādāt pandēmijas laikā	Nebija nepieciešams un netika nodrošināts	Bija nepieciešams, bet netika nodrošināts	Bija nepieciešams, bet netika nodrošināts	Bija nepieciešams un tika nodrošināts dažos gadījumos	Nebija nepieciešams un netika nodrošināts	Bija nepieciešams, bet netika nodrošināts	Nebija nepieciešams un netika nodrošināts	Nebija nepieciešams un netika nodrošināts	Bija nepieciešams, bet netika nodrošināts	Grūti pateikt/ Nav atbildes	Bija nepieciešams, bet netika nodrošināts	Jā	Jā	Jā	29	Sieviete	Augstākā (bakalaurs, maģistrs, doktors)	Zemgale	Lauki - lauku teritorijas	No 2 līdz 5 gadiem	25-34	0.82	2021
10 stundas un vairāk	10 stundas un vairāk	Attālināti sāku strādāt pandēmijas laikā	Bija nepieciešams un tika nodrošināts visos gadījumos	Bija nepieciešams un tika nodrošināts visos gadījumos	Bija nepieciešams un tika nodrošināts visos gadījumos	Bija nepieciešams un tika nodrošināts visos gadījumos	Nebija nepieciešams un netika nodrošināts	Nebija nepieciešams un netika nodrošināts	Nebija nepieciešams un netika nodrošināts	Grūti pateikt/ Nav atbildes	Grūti pateikt/ Nav atbildes	Grūti pateikt/ Nav atbildes	Grūti pateikt/ Nav atbildes	Nē	Nē	Jā	40	Sieviete	Augstākā (bakalaurs, maģistrs, doktors)	Latgale	Cita pilsēta - Daugavpils, Liepāja, Jelgava, Jūrmala, Ventspils, Rēzekne, Valmiera, Jēkabpils un citas pilsētas	Vairāk kā 10 gadus	35-44	0.54	2021
8-10 stundas	6-8 stundas	Attālināti sāku strādāt pandēmijas laikā	Bija nepieciešams un tika nodrošināts visos gadījumos	Nebija nepieciešams un netika nodrošināts	Nebija nepieciešams un netika nodrošināts	Nebija nepieciešams un netika nodrošināts	Nebija nepieciešams un netika nodrošināts	Nebija nepieciešams un netika nodrošināts	Bija nepieciešams un tika nodrošināts visos gadījumos	Nebija nepieciešams un netika nodrošināts	Nebija nepieciešams un netika nodrošināts	Nebija nepieciešams un netika nodrošināts	Nebija nepieciešams un netika nodrošināts	Nē	Nē	Jā	26	Sieviete	Augstākā (bakalaurs, maģistrs, doktors)	Latgale	Cita pilsēta - Daugavpils, Liepāja, Jelgava, Jūrmala, Ventspils, Rēzekne, Valmiera, Jēkabpils un citas pilsētas	No 1 līdz 2 gadiem	25-34	0.82	2021
8-10 stundas	10 stundas un vairāk	Attālināti sāku strādāt pandēmijas laikā	Bija nepieciešams un tika nodrošināts dažos gadījumos	Bija nepieciešams un tika nodrošināts dažos gadījumos	Bija nepieciešams, bet netika nodrošināts	Bija nepieciešams, bet netika nodrošināts	Bija nepieciešams, bet netika nodrošināts	Bija nepieciešams, bet netika nodrošināts	Bija nepieciešams un tika nodrošināts visos gadījumos	Bija nepieciešams, bet netika nodrošināts	Bija nepieciešams, bet netika nodrošināts	Grūti pateikt/ Nav atbildes	Grūti pateikt/ Nav atbildes	Jā	Jā	Jā	55	Sieviete	Augstākā (bakalaurs, maģistrs, doktors)	Rīga	Rīga - Rīgas pilsēta	Vairāk kā 10 gadus	55-64	0.87	2021
6-8 stundas	8-10 stundas	Attālināti sāku strādāt pandēmijas laikā	Bija nepieciešams un tika nodrošināts visos gadījumos	Bija nepieciešams un tika nodrošināts visos gadījumos	Bija nepieciešams un tika nodrošināts visos gadījumos	Bija nepieciešams un tika nodrošināts visos gadījumos	Bija nepieciešams, bet netika nodrošināts	Bija nepieciešams un tika nodrošināts visos gadījumos	Bija nepieciešams un tika nodrošināts visos gadījumos	Grūti pateikt/ Nav atbildes	Bija nepieciešams un tika nodrošināts dažos gadījumos	Grūti pateikt/ Nav atbildes	Nebija nepieciešams un netika nodrošināts	Jā	Nē	Jā	36	Vīrietis	Augstākā (bakalaurs, maģistrs, doktors)	Pierīga	Lauki - lauku teritorijas	No 2 līdz 5 gadiem	35-44	1.26	2021
6-8 stundas	6-8 stundas	Attālināti sāku strādāt pandēmijas laikā	Bija nepieciešams, bet netika nodrošināts	Bija nepieciešams, bet netika nodrošināts	Bija nepieciešams, bet netika nodrošināts	Bija nepieciešams, bet netika nodrošināts	Bija nepieciešams, bet netika nodrošināts	Bija nepieciešams, bet netika nodrošināts	Bija nepieciešams, bet netika nodrošināts	Bija nepieciešams, bet netika nodrošināts	Bija nepieciešams, bet netika nodrošināts	Bija nepieciešams, bet netika nodrošināts	Bija nepieciešams, bet netika nodrošināts	Jā	Jā	Jā	40	Sieviete	Augstākā (bakalaurs, maģistrs, doktors)	Rīga	Rīga - Rīgas pilsēta	Līdz 1 gadam	35-44	0.54	2021
8-10 stundas	Mazāk par 6 stundām	Attālināti sāku strādāt pandēmijas laikā	Bija nepieciešams, bet netika nodrošināts	Bija nepieciešams un tika nodrošināts visos gadījumos	Bija nepieciešams, bet netika nodrošināts	Bija nepieciešams un tika nodrošināts dažos gadījumos	Bija nepieciešams, bet netika nodrošināts	Bija nepieciešams, bet netika nodrošināts	Bija nepieciešams, bet netika nodrošināts	Bija nepieciešams, bet netika nodrošināts	Bija nepieciešams, bet netika nodrošināts	Bija nepieciešams, bet netika nodrošināts	Bija nepieciešams, bet netika nodrošināts	Grūti pateikt/Nav atbildes	Jā	Jā	41	Sieviete	Augstākā (bakalaurs, maģistrs, doktors)	Rīga	Rīga - Rīgas pilsēta	No 2 līdz 5 gadiem	35-44	0.54	2021
10 stundas un vairāk	10 stundas un vairāk	Attālināti strādāju jau pirms pandēmijas	Bija nepieciešams un tika nodrošināts visos gadījumos	Nebija nepieciešams un netika nodrošināts	Bija nepieciešams un tika nodrošināts visos gadījumos	Bija nepieciešams un tika nodrošināts visos gadījumos	Bija nepieciešams un tika nodrošināts visos gadījumos	Bija nepieciešams un tika nodrošināts visos gadījumos	Bija nepieciešams un tika nodrošināts visos gadījumos	Bija nepieciešams un tika nodrošināts visos gadījumos	Nebija nepieciešams un netika nodrošināts	Nebija nepieciešams un netika nodrošināts	Bija nepieciešams un tika nodrošināts visos gadījumos	Nē	Nē	Nē	45	Sieviete	Augstākā (bakalaurs, maģistrs, doktors)	Vidzeme	Cita pilsēta - Daugavpils, Liepāja, Jelgava, Jūrmala, Ventspils, Rēzekne, Valmiera, Jēkabpils un citas pilsētas	Vairāk kā 10 gadus	45-54	0.63	2021
8-10 stundas	10 stundas un vairāk	Attālināti sāku strādāt pandēmijas laikā	Bija nepieciešams un tika nodrošināts visos gadījumos	Grūti pateikt/ Nav atbildes	Bija nepieciešams un tika nodrošināts visos gadījumos	Bija nepieciešams un tika nodrošināts visos gadījumos	Nebija nepieciešams un netika nodrošināts	Bija nepieciešams, bet netika nodrošināts	Bija nepieciešams, bet netika nodrošināts	Bija nepieciešams, bet netika nodrošināts	Bija nepieciešams, bet netika nodrošināts	Bija nepieciešams, bet netika nodrošināts	Bija nepieciešams, bet netika nodrošināts	Jā	Nē	Nē	45	Vīrietis	Augstākā (bakalaurs, maģistrs, doktors)	Rīga	Rīga - Rīgas pilsēta	Vairāk kā 10 gadus	45-54	1.85	2021
8-10 stundas	10 stundas un vairāk	Attālināti sāku strādāt pandēmijas laikā	Bija nepieciešams un tika nodrošināts dažos gadījumos	Bija nepieciešams un tika nodrošināts visos gadījumos	Bija nepieciešams un tika nodrošināts visos gadījumos	Bija nepieciešams un tika nodrošināts visos gadījumos	Bija nepieciešams un tika nodrošināts dažos gadījumos	Bija nepieciešams un tika nodrošināts dažos gadījumos	Bija nepieciešams un tika nodrošināts visos gadījumos	Bija nepieciešams un tika nodrošināts dažos gadījumos	Bija nepieciešams un tika nodrošināts dažos gadījumos	Bija nepieciešams un tika nodrošināts visos gadījumos	Bija nepieciešams un tika nodrošināts visos gadījumos	Jā	Jā	Jā	58	Sieviete	Augstākā (bakalaurs, maģistrs, doktors)	Rīga	Rīga - Rīgas pilsēta	Vairāk kā 10 gadus	55-64	0.87	2021
6-8 stundas	6-8 stundas	Attālināti sāku strādāt pandēmijas laikā	Bija nepieciešams un tika nodrošināts visos gadījumos	Bija nepieciešams un tika nodrošināts visos gadījumos	Nebija nepieciešams un netika nodrošināts	Nebija nepieciešams un netika nodrošināts	Nebija nepieciešams un netika nodrošināts	Nebija nepieciešams un netika nodrošināts	Nebija nepieciešams un netika nodrošināts	Nebija nepieciešams un netika nodrošināts	Nebija nepieciešams un netika nodrošināts	Bija nepieciešams, bet netika nodrošināts	Nebija nepieciešams un netika nodrošināts	Nē	Nē	Jā	38	Vīrietis	Augstākā (bakalaurs, maģistrs, doktors)	Kurzeme	Cita pilsēta - Daugavpils, Liepāja, Jelgava, Jūrmala, Ventspils, Rēzekne, Valmiera, Jēkabpils un citas pilsētas	No 5 līdz 10 gadiem	35-44	1.26	2021
8-10 stundas	8-10 stundas	Attālināti sāku strādāt pandēmijas laikā	Bija nepieciešams un tika nodrošināts visos gadījumos	Bija nepieciešams un tika nodrošināts visos gadījumos	Bija nepieciešams un tika nodrošināts visos gadījumos	Bija nepieciešams un tika nodrošināts visos gadījumos	Nebija nepieciešams un netika nodrošināts	Bija nepieciešams un tika nodrošināts visos gadījumos	Bija nepieciešams un tika nodrošināts visos gadījumos	Nebija nepieciešams un netika nodrošināts	Nebija nepieciešams un netika nodrošināts	Grūti pateikt/ Nav atbildes	Nebija nepieciešams un netika nodrošināts	Nē	Nē	Nē	51	Vīrietis	Augstākā (bakalaurs, maģistrs, doktors)	Kurzeme	Lauki - lauku teritorijas	Vairāk kā 10 gadus	45-54	1.85	2021
8-10 stundas	8-10 stundas	Attālināti sāku strādāt pandēmijas laikā	Nebija nepieciešams un netika nodrošināts	Nebija nepieciešams un netika nodrošināts	Nebija nepieciešams un netika nodrošināts	Nebija nepieciešams un netika nodrošināts	Bija nepieciešams, bet netika nodrošināts	Bija nepieciešams, bet netika nodrošināts	Bija nepieciešams, bet netika nodrošināts	Bija nepieciešams, bet netika nodrošināts	Bija nepieciešams, bet netika nodrošināts	Bija nepieciešams, bet netika nodrošināts	Bija nepieciešams, bet netika nodrošināts	Jā	Jā	Jā	44	Sieviete	Augstākā (bakalaurs, maģistrs, doktors)	Pierīga	Rīga - Rīgas pilsēta	Vairāk kā 10 gadus	35-44	0.54	2021
8-10 stundas	8-10 stundas	Attālināti sāku strādāt pandēmijas laikā	Bija nepieciešams un tika nodrošināts dažos gadījumos	Nebija nepieciešams un netika nodrošināts	Bija nepieciešams, bet netika nodrošināts	Bija nepieciešams, bet netika nodrošināts	Nebija nepieciešams un netika nodrošināts	Nebija nepieciešams un netika nodrošināts	Bija nepieciešams, bet netika nodrošināts	Bija nepieciešams, bet netika nodrošināts	Bija nepieciešams, bet netika nodrošināts	Bija nepieciešams, bet netika nodrošināts	Bija nepieciešams, bet netika nodrošināts	Grūti pateikt/Nav atbildes	Nē	Jā	53	Sieviete	Augstākā (bakalaurs, maģistrs, doktors)	Vidzeme	Lauki - lauku teritorijas	Vairāk kā 10 gadus	45-54	0.63	2021
6-8 stundas	6-8 stundas	Attālināti sāku strādāt pandēmijas laikā	Bija nepieciešams un tika nodrošināts visos gadījumos	Bija nepieciešams un tika nodrošināts visos gadījumos	Bija nepieciešams un tika nodrošināts dažos gadījumos	Bija nepieciešams, bet netika nodrošināts	Bija nepieciešams, bet netika nodrošināts	Grūti pateikt/ Nav atbildes	Bija nepieciešams, bet netika nodrošināts	Bija nepieciešams, bet netika nodrošināts	Nebija nepieciešams un netika nodrošināts	Grūti pateikt/ Nav atbildes	Nebija nepieciešams un netika nodrošināts	Nē	Nē	Jā	38	Vīrietis	Augstākā (bakalaurs, maģistrs, doktors)	Zemgale	Cita pilsēta - Daugavpils, Liepāja, Jelgava, Jūrmala, Ventspils, Rēzekne, Valmiera, Jēkabpils un citas pilsētas	Vairāk kā 10 gadus	35-44	1.26	2021
6-8 stundas	6-8 stundas	Attālināti sāku strādāt pandēmijas laikā	Nebija nepieciešams un netika nodrošināts	Nebija nepieciešams un netika nodrošināts	Nebija nepieciešams un netika nodrošināts	Bija nepieciešams, bet netika nodrošināts	Nebija nepieciešams un netika nodrošināts	Bija nepieciešams, bet netika nodrošināts	Bija nepieciešams, bet netika nodrošināts	Bija nepieciešams, bet netika nodrošināts	Bija nepieciešams, bet netika nodrošināts	Bija nepieciešams, bet netika nodrošināts	Bija nepieciešams, bet netika nodrošināts	Jā	Nē	Jā	37	Sieviete	Augstākā (bakalaurs, maģistrs, doktors)	Latgale	Cita pilsēta - Daugavpils, Liepāja, Jelgava, Jūrmala, Ventspils, Rēzekne, Valmiera, Jēkabpils un citas pilsētas	Vairāk kā 10 gadus	35-44	0.54	2021
6-8 stundas	6-8 stundas	Attālināti strādāju jau pirms pandēmijas	Bija nepieciešams un tika nodrošināts visos gadījumos	Bija nepieciešams un tika nodrošināts dažos gadījumos	Bija nepieciešams, bet netika nodrošināts	Bija nepieciešams, bet netika nodrošināts	Nebija nepieciešams un netika nodrošināts	Nebija nepieciešams un netika nodrošināts	Nebija nepieciešams un netika nodrošināts	Nebija nepieciešams un netika nodrošināts	Bija nepieciešams un tika nodrošināts dažos gadījumos	Nebija nepieciešams un netika nodrošināts	Bija nepieciešams, bet netika nodrošināts	Jā	Jā	Jā	48	Sieviete	Augstākā (bakalaurs, maģistrs, doktors)	Latgale	Lauki - lauku teritorijas	No 5 līdz 10 gadiem	45-54	0.63	2021
8-10 stundas	8-10 stundas	Attālināti sāku strādāt pandēmijas laikā	Bija nepieciešams un tika nodrošināts dažos gadījumos	Bija nepieciešams un tika nodrošināts dažos gadījumos	Bija nepieciešams, bet netika nodrošināts	Bija nepieciešams, bet netika nodrošināts	Bija nepieciešams, bet netika nodrošināts	Bija nepieciešams, bet netika nodrošināts	Bija nepieciešams, bet netika nodrošināts	Bija nepieciešams, bet netika nodrošināts	Bija nepieciešams, bet netika nodrošināts	Bija nepieciešams, bet netika nodrošināts	Bija nepieciešams, bet netika nodrošināts	Jā	Nē	Nē	46	Sieviete	Augstākā (bakalaurs, maģistrs, doktors)	Latgale	Lauki - lauku teritorijas	Vairāk kā 10 gadus	45-54	0.63	2021
8-10 stundas	6-8 stundas	Attālināti sāku strādāt pandēmijas laikā	Bija nepieciešams un tika nodrošināts visos gadījumos	Bija nepieciešams un tika nodrošināts visos gadījumos	Nebija nepieciešams un netika nodrošināts	Nebija nepieciešams un netika nodrošināts	Nebija nepieciešams un netika nodrošināts	Nebija nepieciešams un netika nodrošināts	Nebija nepieciešams un netika nodrošināts	Nebija nepieciešams un netika nodrošināts	Bija nepieciešams, bet netika nodrošināts	Bija nepieciešams, bet netika nodrošināts	Bija nepieciešams un tika nodrošināts dažos gadījumos	Nē	Nē	Jā	41	Sieviete	Augstākā (bakalaurs, maģistrs, doktors)	Vidzeme	Cita pilsēta - Daugavpils, Liepāja, Jelgava, Jūrmala, Ventspils, Rēzekne, Valmiera, Jēkabpils un citas pilsētas	No 2 līdz 5 gadiem	35-44	0.54	2021
6-8 stundas	8-10 stundas	Attālināti sāku strādāt pandēmijas laikā	Bija nepieciešams un tika nodrošināts visos gadījumos	Bija nepieciešams un tika nodrošināts visos gadījumos	Bija nepieciešams un tika nodrošināts visos gadījumos	Bija nepieciešams, bet netika nodrošināts	Nebija nepieciešams un netika nodrošināts	Nebija nepieciešams un netika nodrošināts	Nebija nepieciešams un netika nodrošināts	Nebija nepieciešams un netika nodrošināts	Nebija nepieciešams un netika nodrošināts	Grūti pateikt/ Nav atbildes	Grūti pateikt/ Nav atbildes	Jā	Jā	Jā	36	Sieviete	Vidējā (pabeigta vidusskola, ģimnāzija)	Vidzeme	Cita pilsēta - Daugavpils, Liepāja, Jelgava, Jūrmala, Ventspils, Rēzekne, Valmiera, Jēkabpils un citas pilsētas	No 1 līdz 2 gadiem	35-44	0.54	2021
Mazāk par 6 stundām	Mazāk par 6 stundām	Attālināti strādāju jau pirms pandēmijas	Nebija nepieciešams un netika nodrošināts	Nebija nepieciešams un netika nodrošināts	Nebija nepieciešams un netika nodrošināts	Nebija nepieciešams un netika nodrošināts	Nebija nepieciešams un netika nodrošināts	Nebija nepieciešams un netika nodrošināts	Nebija nepieciešams un netika nodrošināts	Nebija nepieciešams un netika nodrošināts	Nebija nepieciešams un netika nodrošināts	Grūti pateikt/ Nav atbildes	Nebija nepieciešams un netika nodrošināts	Nē	Nē	Nē	46	Vīrietis	Augstākā (bakalaurs, maģistrs, doktors)	Vidzeme	Cita pilsēta - Daugavpils, Liepāja, Jelgava, Jūrmala, Ventspils, Rēzekne, Valmiera, Jēkabpils un citas pilsētas	No 1 līdz 2 gadiem	45-54	1.85	2021
8-10 stundas	8-10 stundas	Attālināti sāku strādāt pandēmijas laikā	Nebija nepieciešams un netika nodrošināts	Nebija nepieciešams un netika nodrošināts	Nebija nepieciešams un netika nodrošināts	Nebija nepieciešams un netika nodrošināts	Nebija nepieciešams un netika nodrošināts	Nebija nepieciešams un netika nodrošināts	Nebija nepieciešams un netika nodrošināts	Nebija nepieciešams un netika nodrošināts	Bija nepieciešams un tika nodrošināts visos gadījumos	Nebija nepieciešams un netika nodrošināts	Nebija nepieciešams un netika nodrošināts	Jā	Nē	Jā	24	Vīrietis	Augstākā (bakalaurs, maģistrs, doktors)	Zemgale	Cita pilsēta - Daugavpils, Liepāja, Jelgava, Jūrmala, Ventspils, Rēzekne, Valmiera, Jēkabpils un citas pilsētas	Līdz 1 gadam	18-24	2.34	2021
8-10 stundas	8-10 stundas	Attālināti sāku strādāt pandēmijas laikā	Bija nepieciešams un tika nodrošināts visos gadījumos	Bija nepieciešams un tika nodrošināts visos gadījumos	Bija nepieciešams un tika nodrošināts visos gadījumos	Nebija nepieciešams un netika nodrošināts	Nebija nepieciešams un netika nodrošināts	Bija nepieciešams un tika nodrošināts visos gadījumos	Bija nepieciešams un tika nodrošināts visos gadījumos	Bija nepieciešams un tika nodrošināts visos gadījumos	Nebija nepieciešams un netika nodrošināts	Nebija nepieciešams un netika nodrošināts	Nebija nepieciešams un netika nodrošināts	Nē	Nē	Nē	44	Sieviete	Augstākā (bakalaurs, maģistrs, doktors)	Vidzeme	Cita pilsēta - Daugavpils, Liepāja, Jelgava, Jūrmala, Ventspils, Rēzekne, Valmiera, Jēkabpils un citas pilsētas	Vairāk kā 10 gadus	35-44	0.54	2021
8-10 stundas	6-8 stundas	Attālināti sāku strādāt pandēmijas laikā	Bija nepieciešams un tika nodrošināts visos gadījumos	Bija nepieciešams un tika nodrošināts visos gadījumos	Bija nepieciešams un tika nodrošināts visos gadījumos	Bija nepieciešams un tika nodrošināts visos gadījumos	Bija nepieciešams, bet netika nodrošināts	Bija nepieciešams un tika nodrošināts dažos gadījumos	Bija nepieciešams, bet netika nodrošināts	Bija nepieciešams, bet netika nodrošināts	Bija nepieciešams un tika nodrošināts dažos gadījumos	Grūti pateikt/ Nav atbildes	Bija nepieciešams, bet netika nodrošināts	Jā	Jā	Jā	51	Sieviete	Augstākā (bakalaurs, maģistrs, doktors)	Vidzeme	Cita pilsēta - Daugavpils, Liepāja, Jelgava, Jūrmala, Ventspils, Rēzekne, Valmiera, Jēkabpils un citas pilsētas	Vairāk kā 10 gadus	45-54	0.63	2021
Mazāk par 6 stundām	Mazāk par 6 stundām	Attālināti strādāju jau pirms pandēmijas	Bija nepieciešams un tika nodrošināts visos gadījumos	Bija nepieciešams un tika nodrošināts visos gadījumos	Bija nepieciešams un tika nodrošināts visos gadījumos	Bija nepieciešams un tika nodrošināts visos gadījumos	Nebija nepieciešams un netika nodrošināts	Nebija nepieciešams un netika nodrošināts	Nebija nepieciešams un netika nodrošināts	Nebija nepieciešams un netika nodrošināts	Nebija nepieciešams un netika nodrošināts	Grūti pateikt/ Nav atbildes	Nebija nepieciešams un netika nodrošināts	Jā	Jā	Jā	44	Sieviete	Augstākā (bakalaurs, maģistrs, doktors)	Vidzeme	Cita pilsēta - Daugavpils, Liepāja, Jelgava, Jūrmala, Ventspils, Rēzekne, Valmiera, Jēkabpils un citas pilsētas	No 5 līdz 10 gadiem	35-44	0.54	2021
6-8 stundas	Mazāk par 6 stundām	Attālināti sāku strādāt pandēmijas laikā	Bija nepieciešams, bet netika nodrošināts	Bija nepieciešams, bet netika nodrošināts	Bija nepieciešams, bet netika nodrošināts	Bija nepieciešams, bet netika nodrošināts	Bija nepieciešams, bet netika nodrošināts	Bija nepieciešams, bet netika nodrošināts	Grūti pateikt/ Nav atbildes	Grūti pateikt/ Nav atbildes	Grūti pateikt/ Nav atbildes	Grūti pateikt/ Nav atbildes	Bija nepieciešams, bet netika nodrošināts	Nē	Nē	Jā	64	Sieviete	Vidējā (pabeigta vidusskola, ģimnāzija)	Rīga	Rīga - Rīgas pilsēta	Vairāk kā 10 gadus	55-64	0.87	2021
8-10 stundas	Mazāk par 6 stundām	Attālināti strādāju jau pirms pandēmijas	Nebija nepieciešams un netika nodrošināts	Nebija nepieciešams un netika nodrošināts	Nebija nepieciešams un netika nodrošināts	Nebija nepieciešams un netika nodrošināts	Bija nepieciešams, bet netika nodrošināts	Bija nepieciešams, bet netika nodrošināts	Bija nepieciešams, bet netika nodrošināts	Bija nepieciešams, bet netika nodrošināts	Bija nepieciešams un tika nodrošināts dažos gadījumos	Bija nepieciešams, bet netika nodrošināts	Bija nepieciešams, bet netika nodrošināts	Jā	Jā	Jā	42	Sieviete	Augstākā (bakalaurs, maģistrs, doktors)	Vidzeme	Cita pilsēta - Daugavpils, Liepāja, Jelgava, Jūrmala, Ventspils, Rēzekne, Valmiera, Jēkabpils un citas pilsētas	Vairāk kā 10 gadus	35-44	0.54	2021
8-10 stundas	8-10 stundas	Attālināti sāku strādāt pandēmijas laikā	Bija nepieciešams, bet netika nodrošināts	Bija nepieciešams un tika nodrošināts visos gadījumos	Bija nepieciešams un tika nodrošināts visos gadījumos	Nebija nepieciešams un netika nodrošināts	Bija nepieciešams, bet netika nodrošināts	Nebija nepieciešams un netika nodrošināts	Nebija nepieciešams un netika nodrošināts	Bija nepieciešams, bet netika nodrošināts	Bija nepieciešams un tika nodrošināts dažos gadījumos	Bija nepieciešams, bet netika nodrošināts	Bija nepieciešams, bet netika nodrošināts	Jā	Jā	Jā	40	Sieviete	Augstākā (bakalaurs, maģistrs, doktors)	Vidzeme	Cita pilsēta - Daugavpils, Liepāja, Jelgava, Jūrmala, Ventspils, Rēzekne, Valmiera, Jēkabpils un citas pilsētas	Vairāk kā 10 gadus	35-44	0.54	2021
8-10 stundas	8-10 stundas	Attālināti sāku strādāt pandēmijas laikā	Nebija nepieciešams un netika nodrošināts	Bija nepieciešams un tika nodrošināts visos gadījumos	Grūti pateikt/ Nav atbildes	Nebija nepieciešams un netika nodrošināts	Nebija nepieciešams un netika nodrošināts	Nebija nepieciešams un netika nodrošināts	Grūti pateikt/ Nav atbildes	Grūti pateikt/ Nav atbildes	Bija nepieciešams, bet netika nodrošināts	Grūti pateikt/ Nav atbildes	Nebija nepieciešams un netika nodrošināts	Nē	Nē	Nē	49	Sieviete	Augstākā (bakalaurs, maģistrs, doktors)	Vidzeme	Lauki - lauku teritorijas	No 1 līdz 2 gadiem	45-54	0.63	2021
6-8 stundas	6-8 stundas	Attālināti sāku strādāt pandēmijas laikā	Bija nepieciešams, bet netika nodrošināts	Bija nepieciešams un tika nodrošināts visos gadījumos	Bija nepieciešams un tika nodrošināts visos gadījumos	Bija nepieciešams un tika nodrošināts visos gadījumos	Nebija nepieciešams un netika nodrošināts	Nebija nepieciešams un netika nodrošināts	Bija nepieciešams un tika nodrošināts visos gadījumos	Bija nepieciešams, bet netika nodrošināts	Bija nepieciešams un tika nodrošināts visos gadījumos	Bija nepieciešams un tika nodrošināts visos gadījumos	Bija nepieciešams un tika nodrošināts visos gadījumos	Nē	Nē	Nē	67	Sieviete	Augstākā (bakalaurs, maģistrs, doktors)	Vidzeme	Cita pilsēta - Daugavpils, Liepāja, Jelgava, Jūrmala, Ventspils, Rēzekne, Valmiera, Jēkabpils un citas pilsētas	Vairāk kā 10 gadus	65-74	1.67	2021
10 stundas un vairāk	10 stundas un vairāk	Attālināti sāku strādāt pandēmijas laikā	Bija nepieciešams un tika nodrošināts visos gadījumos	Bija nepieciešams un tika nodrošināts visos gadījumos	Bija nepieciešams un tika nodrošināts visos gadījumos	Bija nepieciešams un tika nodrošināts visos gadījumos	Bija nepieciešams, bet netika nodrošināts	Bija nepieciešams, bet netika nodrošināts	Bija nepieciešams, bet netika nodrošināts	Bija nepieciešams, bet netika nodrošināts	Bija nepieciešams un tika nodrošināts visos gadījumos	Bija nepieciešams, bet netika nodrošināts	Bija nepieciešams un tika nodrošināts visos gadījumos	Jā	Nē	Jā	41	Sieviete	Augstākā (bakalaurs, maģistrs, doktors)	Vidzeme	Cita pilsēta - Daugavpils, Liepāja, Jelgava, Jūrmala, Ventspils, Rēzekne, Valmiera, Jēkabpils un citas pilsētas	Vairāk kā 10 gadus	35-44	0.54	2021
10 stundas un vairāk	10 stundas un vairāk	Attālināti sāku strādāt pandēmijas laikā	Nebija nepieciešams un netika nodrošināts	Nebija nepieciešams un netika nodrošināts	Nebija nepieciešams un netika nodrošināts	Nebija nepieciešams un netika nodrošināts	Nebija nepieciešams un netika nodrošināts	Nebija nepieciešams un netika nodrošināts	Bija nepieciešams, bet netika nodrošināts	Bija nepieciešams, bet netika nodrošināts	Bija nepieciešams, bet netika nodrošināts	Bija nepieciešams, bet netika nodrošināts	Bija nepieciešams, bet netika nodrošināts	Jā	Nē	Jā	36	Sieviete	Augstākā (bakalaurs, maģistrs, doktors)	Vidzeme	Cita pilsēta - Daugavpils, Liepāja, Jelgava, Jūrmala, Ventspils, Rēzekne, Valmiera, Jēkabpils un citas pilsētas	No 5 līdz 10 gadiem	35-44	0.54	2021
6-8 stundas	10 stundas un vairāk	Attālināti strādāju jau pirms pandēmijas	Bija nepieciešams un tika nodrošināts dažos gadījumos	Nebija nepieciešams un netika nodrošināts	Nebija nepieciešams un netika nodrošināts	Nebija nepieciešams un netika nodrošināts	Bija nepieciešams, bet netika nodrošināts	Nebija nepieciešams un netika nodrošināts	Bija nepieciešams, bet netika nodrošināts	Bija nepieciešams, bet netika nodrošināts	Grūti pateikt/ Nav atbildes	Grūti pateikt/ Nav atbildes	Bija nepieciešams, bet netika nodrošināts	Jā	Jā	Grūti pateikt/Nav atbildes	25	Vīrietis	Augstākā (bakalaurs, maģistrs, doktors)	Vidzeme	Cita pilsēta - Daugavpils, Liepāja, Jelgava, Jūrmala, Ventspils, Rēzekne, Valmiera, Jēkabpils un citas pilsētas	No 1 līdz 2 gadiem	25-34	1.36	2021
8-10 stundas	8-10 stundas	Attālināti sāku strādāt pandēmijas laikā	Bija nepieciešams, bet netika nodrošināts	Bija nepieciešams un tika nodrošināts visos gadījumos	Bija nepieciešams un tika nodrošināts dažos gadījumos	Bija nepieciešams un tika nodrošināts dažos gadījumos	Bija nepieciešams, bet netika nodrošināts	Bija nepieciešams un tika nodrošināts dažos gadījumos	Bija nepieciešams, bet netika nodrošināts	Bija nepieciešams, bet netika nodrošināts	Bija nepieciešams un tika nodrošināts dažos gadījumos	Grūti pateikt/ Nav atbildes	Bija nepieciešams, bet netika nodrošināts	Jā	Jā	Jā	55	Sieviete	Augstākā (bakalaurs, maģistrs, doktors)	Vidzeme	Cita pilsēta - Daugavpils, Liepāja, Jelgava, Jūrmala, Ventspils, Rēzekne, Valmiera, Jēkabpils un citas pilsētas	Vairāk kā 10 gadus	55-64	0.87	2021
10 stundas un vairāk	10 stundas un vairāk	Attālināti strādāju jau pirms pandēmijas	Nebija nepieciešams un netika nodrošināts	Nebija nepieciešams un netika nodrošināts	Nebija nepieciešams un netika nodrošināts	Bija nepieciešams un tika nodrošināts visos gadījumos	Bija nepieciešams, bet netika nodrošināts	Bija nepieciešams, bet netika nodrošināts	Bija nepieciešams, bet netika nodrošināts	Bija nepieciešams, bet netika nodrošināts	Bija nepieciešams un tika nodrošināts dažos gadījumos	Bija nepieciešams, bet netika nodrošināts	Bija nepieciešams un tika nodrošināts visos gadījumos	Nē	Nē	Grūti pateikt/Nav atbildes	53	Sieviete	Augstākā (bakalaurs, maģistrs, doktors)	Rīga	Rīga - Rīgas pilsēta	Vairāk kā 10 gadus	45-54	0.63	2021
6-8 stundas	6-8 stundas	Attālināti strādāju jau pirms pandēmijas	Bija nepieciešams un tika nodrošināts visos gadījumos	Bija nepieciešams un tika nodrošināts visos gadījumos	Bija nepieciešams un tika nodrošināts visos gadījumos	Bija nepieciešams un tika nodrošināts dažos gadījumos	Bija nepieciešams, bet netika nodrošināts	Nebija nepieciešams un netika nodrošināts	Nebija nepieciešams un netika nodrošināts	Nebija nepieciešams un netika nodrošināts	Bija nepieciešams un tika nodrošināts dažos gadījumos	Bija nepieciešams un tika nodrošināts visos gadījumos	Bija nepieciešams, bet netika nodrošināts	Nē	Jā	Nē	33	Sieviete	Augstākā (bakalaurs, maģistrs, doktors)	Vidzeme	Cita pilsēta - Daugavpils, Liepāja, Jelgava, Jūrmala, Ventspils, Rēzekne, Valmiera, Jēkabpils un citas pilsētas	Vairāk kā 10 gadus	25-34	0.82	2021
6-8 stundas	8-10 stundas	Attālināti sāku strādāt pandēmijas laikā	Bija nepieciešams, bet netika nodrošināts	Nebija nepieciešams un netika nodrošināts	Nebija nepieciešams un netika nodrošināts	Nebija nepieciešams un netika nodrošināts	Bija nepieciešams, bet netika nodrošināts	Bija nepieciešams, bet netika nodrošināts	Bija nepieciešams, bet netika nodrošināts	Bija nepieciešams, bet netika nodrošināts	Bija nepieciešams, bet netika nodrošināts	Grūti pateikt/ Nav atbildes	Bija nepieciešams, bet netika nodrošināts	Jā	Jā	Jā	52	Sieviete	Augstākā (bakalaurs, maģistrs, doktors)	Rīga	Rīga - Rīgas pilsēta	Vairāk kā 10 gadus	45-54	0.63	2021
6-8 stundas	10 stundas un vairāk	Attālināti sāku strādāt pandēmijas laikā	Bija nepieciešams, bet netika nodrošināts	Grūti pateikt/ Nav atbildes	Bija nepieciešams un tika nodrošināts dažos gadījumos	Bija nepieciešams, bet netika nodrošināts	Bija nepieciešams, bet netika nodrošināts	Bija nepieciešams, bet netika nodrošināts	Bija nepieciešams, bet netika nodrošināts	Bija nepieciešams, bet netika nodrošināts	Grūti pateikt/ Nav atbildes	Grūti pateikt/ Nav atbildes	Grūti pateikt/ Nav atbildes	Jā	Jā	Jā	55	Sieviete	Augstākā (bakalaurs, maģistrs, doktors)	Vidzeme	Cita pilsēta - Daugavpils, Liepāja, Jelgava, Jūrmala, Ventspils, Rēzekne, Valmiera, Jēkabpils un citas pilsētas	Vairāk kā 10 gadus	55-64	0.87	2021
Mazāk par 6 stundām	8-10 stundas	Attālināti sāku strādāt pandēmijas laikā	Bija nepieciešams un tika nodrošināts visos gadījumos	Bija nepieciešams un tika nodrošināts visos gadījumos	Bija nepieciešams un tika nodrošināts visos gadījumos	Bija nepieciešams un tika nodrošināts visos gadījumos	Bija nepieciešams un tika nodrošināts visos gadījumos	Bija nepieciešams un tika nodrošināts visos gadījumos	Bija nepieciešams un tika nodrošināts visos gadījumos	Bija nepieciešams un tika nodrošināts visos gadījumos	Bija nepieciešams un tika nodrošināts visos gadījumos	Bija nepieciešams un tika nodrošināts visos gadījumos	Bija nepieciešams un tika nodrošināts visos gadījumos	Jā	Jā	Jā	54	Sieviete	Augstākā (bakalaurs, maģistrs, doktors)	Rīga	Rīga - Rīgas pilsēta	No 2 līdz 5 gadiem	45-54	0.63	2021
8-10 stundas	6-8 stundas	Attālināti strādāju jau pirms pandēmijas	Nebija nepieciešams un netika nodrošināts	Nebija nepieciešams un netika nodrošināts	Bija nepieciešams un tika nodrošināts visos gadījumos	Bija nepieciešams un tika nodrošināts visos gadījumos	Bija nepieciešams, bet netika nodrošināts	Grūti pateikt/ Nav atbildes	Grūti pateikt/ Nav atbildes	Bija nepieciešams, bet netika nodrošināts	Bija nepieciešams un tika nodrošināts visos gadījumos	Grūti pateikt/ Nav atbildes	Grūti pateikt/ Nav atbildes	Jā	Jā	Grūti pateikt/Nav atbildes	34	Sieviete	Augstākā (bakalaurs, maģistrs, doktors)	Vidzeme	Cita pilsēta - Daugavpils, Liepāja, Jelgava, Jūrmala, Ventspils, Rēzekne, Valmiera, Jēkabpils un citas pilsētas	No 5 līdz 10 gadiem	25-34	0.82	2021
8-10 stundas	10 stundas un vairāk	Attālināti sāku strādāt pandēmijas laikā	Bija nepieciešams, bet netika nodrošināts	Bija nepieciešams un tika nodrošināts dažos gadījumos	Bija nepieciešams un tika nodrošināts dažos gadījumos	Bija nepieciešams, bet netika nodrošināts	Nebija nepieciešams un netika nodrošināts	Bija nepieciešams, bet netika nodrošināts	Bija nepieciešams, bet netika nodrošināts	Bija nepieciešams, bet netika nodrošināts	Grūti pateikt/ Nav atbildes	Grūti pateikt/ Nav atbildes	Bija nepieciešams, bet netika nodrošināts	Jā	Jā	Jā	58	Sieviete	Augstākā (bakalaurs, maģistrs, doktors)	Rīga	Rīga - Rīgas pilsēta	Vairāk kā 10 gadus	55-64	0.87	2021
Mazāk par 6 stundām	8-10 stundas	Attālināti sāku strādāt pandēmijas laikā	Bija nepieciešams un tika nodrošināts visos gadījumos	Bija nepieciešams un tika nodrošināts dažos gadījumos	Bija nepieciešams un tika nodrošināts dažos gadījumos	Bija nepieciešams un tika nodrošināts dažos gadījumos	Bija nepieciešams, bet netika nodrošināts	Bija nepieciešams un tika nodrošināts dažos gadījumos	Bija nepieciešams, bet netika nodrošināts	Bija nepieciešams, bet netika nodrošināts	Bija nepieciešams un tika nodrošināts dažos gadījumos	Bija nepieciešams, bet netika nodrošināts	Bija nepieciešams, bet netika nodrošināts	Jā	Jā	Jā	47	Vīrietis	Augstākā (bakalaurs, maģistrs, doktors)	Pierīga	Rīga - Rīgas pilsēta	Vairāk kā 10 gadus	45-54	1.85	2021
6-8 stundas	8-10 stundas	Attālināti sāku strādāt pandēmijas laikā	Bija nepieciešams un tika nodrošināts visos gadījumos	Bija nepieciešams un tika nodrošināts visos gadījumos	Bija nepieciešams un tika nodrošināts visos gadījumos	Bija nepieciešams un tika nodrošināts visos gadījumos	Bija nepieciešams un tika nodrošināts visos gadījumos	Bija nepieciešams un tika nodrošināts visos gadījumos	Bija nepieciešams un tika nodrošināts visos gadījumos	Nebija nepieciešams un netika nodrošināts	Nebija nepieciešams un netika nodrošināts	Grūti pateikt/ Nav atbildes	Nebija nepieciešams un netika nodrošināts	Jā	Jā	Jā	40	Sieviete	Augstākā (bakalaurs, maģistrs, doktors)	Zemgale	Cita pilsēta - Daugavpils, Liepāja, Jelgava, Jūrmala, Ventspils, Rēzekne, Valmiera, Jēkabpils un citas pilsētas	No 1 līdz 2 gadiem	35-44	0.54	2021
8-10 stundas	8-10 stundas	Attālināti sāku strādāt pandēmijas laikā	Bija nepieciešams un tika nodrošināts visos gadījumos	Bija nepieciešams un tika nodrošināts visos gadījumos	Bija nepieciešams un tika nodrošināts visos gadījumos	Bija nepieciešams un tika nodrošināts visos gadījumos	Bija nepieciešams un tika nodrošināts visos gadījumos	Bija nepieciešams un tika nodrošināts visos gadījumos	Bija nepieciešams un tika nodrošināts visos gadījumos	Nebija nepieciešams un netika nodrošināts	Bija nepieciešams un tika nodrošināts visos gadījumos	Bija nepieciešams un tika nodrošināts visos gadījumos	Nebija nepieciešams un netika nodrošināts	Nē	Nē	Grūti pateikt/Nav atbildes	34	Sieviete	Augstākā (bakalaurs, maģistrs, doktors)	Rīga	Rīga - Rīgas pilsēta	No 2 līdz 5 gadiem	25-34	0.82	2021
8-10 stundas	8-10 stundas	Attālināti sāku strādāt pandēmijas laikā	Nebija nepieciešams un netika nodrošināts	Bija nepieciešams un tika nodrošināts visos gadījumos	Bija nepieciešams un tika nodrošināts visos gadījumos	Bija nepieciešams un tika nodrošināts visos gadījumos	Nebija nepieciešams un netika nodrošināts	Nebija nepieciešams un netika nodrošināts	Grūti pateikt/ Nav atbildes	Bija nepieciešams, bet netika nodrošināts	Bija nepieciešams, bet netika nodrošināts	Grūti pateikt/ Nav atbildes	Bija nepieciešams un tika nodrošināts dažos gadījumos	Grūti pateikt/Nav atbildes	Nē	Jā	52	Sieviete	Augstākā (bakalaurs, maģistrs, doktors)	Vidzeme	Cita pilsēta - Daugavpils, Liepāja, Jelgava, Jūrmala, Ventspils, Rēzekne, Valmiera, Jēkabpils un citas pilsētas	Vairāk kā 10 gadus	45-54	0.63	2021
8-10 stundas	8-10 stundas	Attālināti sāku strādāt pandēmijas laikā	Bija nepieciešams un tika nodrošināts dažos gadījumos	Bija nepieciešams un tika nodrošināts visos gadījumos	Nebija nepieciešams un netika nodrošināts	Nebija nepieciešams un netika nodrošināts	Nebija nepieciešams un netika nodrošināts	Nebija nepieciešams un netika nodrošināts	Nebija nepieciešams un netika nodrošināts	Nebija nepieciešams un netika nodrošināts	Nebija nepieciešams un netika nodrošināts	Nebija nepieciešams un netika nodrošināts	Nebija nepieciešams un netika nodrošināts	Jā	Nē	Nē	41	Sieviete	Augstākā (bakalaurs, maģistrs, doktors)	Rīga	Rīga - Rīgas pilsēta	No 5 līdz 10 gadiem	35-44	0.54	2021
6-8 stundas	6-8 stundas	Attālināti sāku strādāt pandēmijas laikā	Bija nepieciešams un tika nodrošināts visos gadījumos	Bija nepieciešams un tika nodrošināts visos gadījumos	Bija nepieciešams un tika nodrošināts visos gadījumos	Bija nepieciešams un tika nodrošināts visos gadījumos	Bija nepieciešams un tika nodrošināts dažos gadījumos	Bija nepieciešams un tika nodrošināts dažos gadījumos	Bija nepieciešams un tika nodrošināts dažos gadījumos	Bija nepieciešams un tika nodrošināts dažos gadījumos	Bija nepieciešams un tika nodrošināts dažos gadījumos	Grūti pateikt/ Nav atbildes	Bija nepieciešams un tika nodrošināts dažos gadījumos	Nē	Nē	Jā	56	Sieviete	Augstākā (bakalaurs, maģistrs, doktors)	Vidzeme	Cita pilsēta - Daugavpils, Liepāja, Jelgava, Jūrmala, Ventspils, Rēzekne, Valmiera, Jēkabpils un citas pilsētas	No 5 līdz 10 gadiem	55-64	0.87	2021
6-8 stundas	8-10 stundas	Attālināti sāku strādāt pandēmijas laikā	Bija nepieciešams un tika nodrošināts visos gadījumos	Nebija nepieciešams un netika nodrošināts	Nebija nepieciešams un netika nodrošināts	Nebija nepieciešams un netika nodrošināts	Nebija nepieciešams un netika nodrošināts	Nebija nepieciešams un netika nodrošināts	Nebija nepieciešams un netika nodrošināts	Bija nepieciešams, bet netika nodrošināts	Bija nepieciešams, bet netika nodrošināts	Grūti pateikt/ Nav atbildes	Nebija nepieciešams un netika nodrošināts	Nē	Nē	Nē	57	Sieviete	Augstākā (bakalaurs, maģistrs, doktors)	Kurzeme	Lauki - lauku teritorijas	Vairāk kā 10 gadus	55-64	0.87	2021
8-10 stundas	8-10 stundas	Attālināti sāku strādāt pandēmijas laikā	Bija nepieciešams un tika nodrošināts visos gadījumos	Bija nepieciešams un tika nodrošināts visos gadījumos	Bija nepieciešams un tika nodrošināts visos gadījumos	Bija nepieciešams un tika nodrošināts visos gadījumos	Nebija nepieciešams un netika nodrošināts	Bija nepieciešams un tika nodrošināts visos gadījumos	Nebija nepieciešams un netika nodrošināts	Bija nepieciešams, bet netika nodrošināts	Nebija nepieciešams un netika nodrošināts	Grūti pateikt/ Nav atbildes	Bija nepieciešams, bet netika nodrošināts	Nē	Nē	Nē	50	Vīrietis	Augstākā (bakalaurs, maģistrs, doktors)	Rīga	Rīga - Rīgas pilsēta	Vairāk kā 10 gadus	45-54	1.85	2021
8-10 stundas	8-10 stundas	Attālināti sāku strādāt pandēmijas laikā	Bija nepieciešams, bet netika nodrošināts	Bija nepieciešams un tika nodrošināts visos gadījumos	Bija nepieciešams un tika nodrošināts visos gadījumos	Nebija nepieciešams un netika nodrošināts	Nebija nepieciešams un netika nodrošināts	Nebija nepieciešams un netika nodrošināts	Nebija nepieciešams un netika nodrošināts	Bija nepieciešams, bet netika nodrošināts	Bija nepieciešams, bet netika nodrošināts	Bija nepieciešams, bet netika nodrošināts	Bija nepieciešams, bet netika nodrošināts	Nē	Nē	Jā	42	Sieviete	Augstākā (bakalaurs, maģistrs, doktors)	Rīga	Rīga - Rīgas pilsēta	Vairāk kā 10 gadus	35-44	0.54	2021
6-8 stundas	6-8 stundas	Attālināti sāku strādāt pandēmijas laikā	Bija nepieciešams, bet netika nodrošināts	Bija nepieciešams un tika nodrošināts dažos gadījumos	Bija nepieciešams, bet netika nodrošināts	Nebija nepieciešams un netika nodrošināts	Bija nepieciešams, bet netika nodrošināts	Nebija nepieciešams un netika nodrošināts	Bija nepieciešams, bet netika nodrošināts	Bija nepieciešams, bet netika nodrošināts	Bija nepieciešams un tika nodrošināts dažos gadījumos	Bija nepieciešams, bet netika nodrošināts	Bija nepieciešams un tika nodrošināts dažos gadījumos	Jā	Nē	Nē	34	Sieviete	Augstākā (bakalaurs, maģistrs, doktors)	Zemgale	Lauki - lauku teritorijas	No 2 līdz 5 gadiem	25-34	0.82	2021
8-10 stundas	8-10 stundas	Attālināti strādāju jau pirms pandēmijas	Bija nepieciešams un tika nodrošināts visos gadījumos	Bija nepieciešams un tika nodrošināts visos gadījumos	Bija nepieciešams un tika nodrošināts visos gadījumos	Bija nepieciešams un tika nodrošināts visos gadījumos	Nebija nepieciešams un netika nodrošināts	Nebija nepieciešams un netika nodrošināts	Nebija nepieciešams un netika nodrošināts	Nebija nepieciešams un netika nodrošināts	Nebija nepieciešams un netika nodrošināts	Nebija nepieciešams un netika nodrošināts	Nebija nepieciešams un netika nodrošināts	Nē	Nē	Jā	39	Sieviete	Augstākā (bakalaurs, maģistrs, doktors)	Rīga	Rīga - Rīgas pilsēta	Līdz 1 gadam	35-44	0.54	2021
8-10 stundas	8-10 stundas	Attālināti sāku strādāt pandēmijas laikā	Bija nepieciešams un tika nodrošināts dažos gadījumos	Bija nepieciešams un tika nodrošināts dažos gadījumos	Bija nepieciešams un tika nodrošināts visos gadījumos	Nebija nepieciešams un netika nodrošināts	Bija nepieciešams, bet netika nodrošināts	Bija nepieciešams, bet netika nodrošināts	Bija nepieciešams, bet netika nodrošināts	Bija nepieciešams, bet netika nodrošināts	Bija nepieciešams, bet netika nodrošināts	Bija nepieciešams un tika nodrošināts dažos gadījumos	Bija nepieciešams un tika nodrošināts dažos gadījumos	Nē	Nē	Jā	25	Sieviete	Augstākā (bakalaurs, maģistrs, doktors)	Kurzeme	Cita pilsēta - Daugavpils, Liepāja, Jelgava, Jūrmala, Ventspils, Rēzekne, Valmiera, Jēkabpils un citas pilsētas	No 2 līdz 5 gadiem	25-34	0.82	2021
8-10 stundas	8-10 stundas	Attālināti sāku strādāt pandēmijas laikā	Bija nepieciešams un tika nodrošināts visos gadījumos	Bija nepieciešams un tika nodrošināts visos gadījumos	Bija nepieciešams un tika nodrošināts visos gadījumos	Nebija nepieciešams un netika nodrošināts	Nebija nepieciešams un netika nodrošināts	Nebija nepieciešams un netika nodrošināts	Bija nepieciešams, bet netika nodrošināts	Bija nepieciešams, bet netika nodrošināts	Bija nepieciešams, bet netika nodrošināts	Grūti pateikt/ Nav atbildes	Bija nepieciešams, bet netika nodrošināts	Jā	Nē	Jā	39	Sieviete	Augstākā (bakalaurs, maģistrs, doktors)	Vidzeme	Cita pilsēta - Daugavpils, Liepāja, Jelgava, Jūrmala, Ventspils, Rēzekne, Valmiera, Jēkabpils un citas pilsētas	No 1 līdz 2 gadiem	35-44	0.54	2021
6-8 stundas	Mazāk par 6 stundām	Attālināti sāku strādāt pandēmijas laikā	Bija nepieciešams un tika nodrošināts dažos gadījumos	Bija nepieciešams un tika nodrošināts dažos gadījumos	Bija nepieciešams un tika nodrošināts dažos gadījumos	Nebija nepieciešams un netika nodrošināts	Nebija nepieciešams un netika nodrošināts	Bija nepieciešams un tika nodrošināts dažos gadījumos	Bija nepieciešams un tika nodrošināts visos gadījumos	Nebija nepieciešams un netika nodrošināts	Nebija nepieciešams un netika nodrošināts	Nebija nepieciešams un netika nodrošināts	Nebija nepieciešams un netika nodrošināts	Nē	Nē	Nē	29	Sieviete	Augstākā (bakalaurs, maģistrs, doktors)	Kurzeme	Lauki - lauku teritorijas	No 1 līdz 2 gadiem	25-34	0.82	2021
6-8 stundas	6-8 stundas	Attālināti sāku strādāt pandēmijas laikā	Bija nepieciešams un tika nodrošināts visos gadījumos	Bija nepieciešams un tika nodrošināts visos gadījumos	Bija nepieciešams un tika nodrošināts visos gadījumos	Bija nepieciešams un tika nodrošināts visos gadījumos	Bija nepieciešams, bet netika nodrošināts	Bija nepieciešams un tika nodrošināts visos gadījumos	Grūti pateikt/ Nav atbildes	Nebija nepieciešams un netika nodrošināts	Bija nepieciešams un tika nodrošināts visos gadījumos	Bija nepieciešams un tika nodrošināts visos gadījumos	Bija nepieciešams un tika nodrošināts visos gadījumos	Nē	Nē	Nē	60	Sieviete	Augstākā (bakalaurs, maģistrs, doktors)	Rīga	Rīga - Rīgas pilsēta	No 5 līdz 10 gadiem	55-64	0.87	2021
6-8 stundas	6-8 stundas	Attālināti sāku strādāt pandēmijas laikā	Bija nepieciešams un tika nodrošināts dažos gadījumos	Nebija nepieciešams un netika nodrošināts	Bija nepieciešams, bet netika nodrošināts	Bija nepieciešams, bet netika nodrošināts	Bija nepieciešams un tika nodrošināts visos gadījumos	Bija nepieciešams, bet netika nodrošināts	Nebija nepieciešams un netika nodrošināts	Bija nepieciešams, bet netika nodrošināts	Bija nepieciešams, bet netika nodrošināts	Bija nepieciešams, bet netika nodrošināts	Bija nepieciešams, bet netika nodrošināts	Jā	Nē	Jā	44	Sieviete	Augstākā (bakalaurs, maģistrs, doktors)	Vidzeme	Lauki - lauku teritorijas	Vairāk kā 10 gadus	35-44	0.54	2021
Mazāk par 6 stundām	Mazāk par 6 stundām	Attālināti strādāju jau pirms pandēmijas	Bija nepieciešams un tika nodrošināts visos gadījumos	Nebija nepieciešams un netika nodrošināts	Nebija nepieciešams un netika nodrošināts	Nebija nepieciešams un netika nodrošināts	Nebija nepieciešams un netika nodrošināts	Nebija nepieciešams un netika nodrošināts	Nebija nepieciešams un netika nodrošināts	Nebija nepieciešams un netika nodrošināts	Bija nepieciešams un tika nodrošināts visos gadījumos	Grūti pateikt/ Nav atbildes	Nebija nepieciešams un netika nodrošināts	Nē	Nē	Jā	42	Sieviete	Augstākā (bakalaurs, maģistrs, doktors)	Pierīga	Lauki - lauku teritorijas	No 1 līdz 2 gadiem	35-44	0.54	2021
10 stundas un vairāk	10 stundas un vairāk	Attālināti sāku strādāt pandēmijas laikā	Bija nepieciešams un tika nodrošināts visos gadījumos	Nebija nepieciešams un netika nodrošināts	Nebija nepieciešams un netika nodrošināts	Nebija nepieciešams un netika nodrošināts	Nebija nepieciešams un netika nodrošināts	Nebija nepieciešams un netika nodrošināts	Nebija nepieciešams un netika nodrošināts	Nebija nepieciešams un netika nodrošināts	Grūti pateikt/ Nav atbildes	Nebija nepieciešams un netika nodrošināts	Nebija nepieciešams un netika nodrošināts	Jā	Jā	Nē	42	Vīrietis	Augstākā (bakalaurs, maģistrs, doktors)	Pierīga	Lauki - lauku teritorijas	No 5 līdz 10 gadiem	35-44	1.26	2021
6-8 stundas	6-8 stundas	Attālināti sāku strādāt pandēmijas laikā	Bija nepieciešams un tika nodrošināts visos gadījumos	Bija nepieciešams un tika nodrošināts visos gadījumos	Bija nepieciešams un tika nodrošināts dažos gadījumos	Bija nepieciešams, bet netika nodrošināts	Bija nepieciešams, bet netika nodrošināts	Bija nepieciešams, bet netika nodrošināts	Nebija nepieciešams un netika nodrošināts	Bija nepieciešams, bet netika nodrošināts	Bija nepieciešams, bet netika nodrošināts	Bija nepieciešams, bet netika nodrošināts	Bija nepieciešams, bet netika nodrošināts	Jā	Jā	Jā	24	Sieviete	Augstākā (bakalaurs, maģistrs, doktors)	Rīga	Rīga - Rīgas pilsēta	No 2 līdz 5 gadiem	18-24	0.63	2021
8-10 stundas	Grūti pateikt/Nav atbildes	Attālināti strādāju jau pirms pandēmijas	Nebija nepieciešams un netika nodrošināts	Nebija nepieciešams un netika nodrošināts	Grūti pateikt/ Nav atbildes	Grūti pateikt/ Nav atbildes	Nebija nepieciešams un netika nodrošināts	Nebija nepieciešams un netika nodrošināts	Bija nepieciešams, bet netika nodrošināts	Bija nepieciešams, bet netika nodrošināts	Bija nepieciešams, bet netika nodrošināts	Bija nepieciešams, bet netika nodrošināts	Bija nepieciešams, bet netika nodrošināts	Jā	Jā	Grūti pateikt/Nav atbildes	41	Sieviete	Augstākā (bakalaurs, maģistrs, doktors)	Rīga	Rīga - Rīgas pilsēta	Vairāk kā 10 gadus	35-44	0.54	2021
8-10 stundas	8-10 stundas	Attālināti sāku strādāt pandēmijas laikā	Bija nepieciešams un tika nodrošināts visos gadījumos	Bija nepieciešams un tika nodrošināts visos gadījumos	Bija nepieciešams un tika nodrošināts visos gadījumos	Nebija nepieciešams un netika nodrošināts	Nebija nepieciešams un netika nodrošināts	Nebija nepieciešams un netika nodrošināts	Nebija nepieciešams un netika nodrošināts	Nebija nepieciešams un netika nodrošināts	Bija nepieciešams un tika nodrošināts dažos gadījumos	Bija nepieciešams, bet netika nodrošināts	Nebija nepieciešams un netika nodrošināts	Jā	Jā	Jā	46	Sieviete	Augstākā (bakalaurs, maģistrs, doktors)	Pierīga	Cita pilsēta - Daugavpils, Liepāja, Jelgava, Jūrmala, Ventspils, Rēzekne, Valmiera, Jēkabpils un citas pilsētas	Vairāk kā 10 gadus	45-54	0.63	2021
6-8 stundas	Mazāk par 6 stundām	Attālināti sāku strādāt pandēmijas laikā	Bija nepieciešams un tika nodrošināts visos gadījumos	Bija nepieciešams un tika nodrošināts visos gadījumos	Bija nepieciešams un tika nodrošināts visos gadījumos	Bija nepieciešams un tika nodrošināts visos gadījumos	Nebija nepieciešams un netika nodrošināts	Grūti pateikt/ Nav atbildes	Grūti pateikt/ Nav atbildes	Nebija nepieciešams un netika nodrošināts	Bija nepieciešams un tika nodrošināts dažos gadījumos	Bija nepieciešams un tika nodrošināts visos gadījumos	Grūti pateikt/ Nav atbildes	Nē	Nē	Grūti pateikt/Nav atbildes	23	Sieviete	Augstākā (bakalaurs, maģistrs, doktors)	Rīga	Rīga - Rīgas pilsēta	No 2 līdz 5 gadiem	18-24	0.63	2021
8-10 stundas	8-10 stundas	Attālināti sāku strādāt pandēmijas laikā	Bija nepieciešams un tika nodrošināts dažos gadījumos	Bija nepieciešams, bet netika nodrošināts	Bija nepieciešams un tika nodrošināts dažos gadījumos	Bija nepieciešams un tika nodrošināts dažos gadījumos	Bija nepieciešams, bet netika nodrošināts	Nebija nepieciešams un netika nodrošināts	Bija nepieciešams, bet netika nodrošināts	Bija nepieciešams, bet netika nodrošināts	Bija nepieciešams, bet netika nodrošināts	Bija nepieciešams un tika nodrošināts dažos gadījumos	Bija nepieciešams, bet netika nodrošināts	Jā	Nē	Jā	48	Sieviete	Augstākā (bakalaurs, maģistrs, doktors)	Latgale	Cita pilsēta - Daugavpils, Liepāja, Jelgava, Jūrmala, Ventspils, Rēzekne, Valmiera, Jēkabpils un citas pilsētas	Vairāk kā 10 gadus	45-54	0.63	2021
8-10 stundas	8-10 stundas	Attālināti sāku strādāt pandēmijas laikā	Bija nepieciešams un tika nodrošināts visos gadījumos	Bija nepieciešams un tika nodrošināts visos gadījumos	Bija nepieciešams un tika nodrošināts visos gadījumos	Bija nepieciešams un tika nodrošināts visos gadījumos	Bija nepieciešams un tika nodrošināts visos gadījumos	Bija nepieciešams un tika nodrošināts visos gadījumos	Bija nepieciešams un tika nodrošināts visos gadījumos	Bija nepieciešams un tika nodrošināts visos gadījumos	Bija nepieciešams un tika nodrošināts visos gadījumos	Bija nepieciešams un tika nodrošināts visos gadījumos	Bija nepieciešams un tika nodrošināts visos gadījumos	Grūti pateikt/Nav atbildes	Jā	Jā	25	Sieviete	Augstākā (bakalaurs, maģistrs, doktors)	Latgale	Cita pilsēta - Daugavpils, Liepāja, Jelgava, Jūrmala, Ventspils, Rēzekne, Valmiera, Jēkabpils un citas pilsētas	No 2 līdz 5 gadiem	25-34	0.82	2021
8-10 stundas	8-10 stundas	Attālināti sāku strādāt pandēmijas laikā	Bija nepieciešams un tika nodrošināts visos gadījumos	Bija nepieciešams un tika nodrošināts visos gadījumos	Bija nepieciešams un tika nodrošināts visos gadījumos	Bija nepieciešams un tika nodrošināts visos gadījumos	Bija nepieciešams un tika nodrošināts visos gadījumos	Bija nepieciešams un tika nodrošināts visos gadījumos	Bija nepieciešams un tika nodrošināts visos gadījumos	Bija nepieciešams un tika nodrošināts visos gadījumos	Grūti pateikt/ Nav atbildes	Bija nepieciešams un tika nodrošināts visos gadījumos	Bija nepieciešams un tika nodrošināts visos gadījumos	Nē	Nē	Jā	20	Sieviete	Vidējā (pabeigta vidusskola, ģimnāzija)	Latgale	Cita pilsēta - Daugavpils, Liepāja, Jelgava, Jūrmala, Ventspils, Rēzekne, Valmiera, Jēkabpils un citas pilsētas	Līdz 1 gadam	18-24	0.63	2021
6-8 stundas	6-8 stundas	Attālināti sāku strādāt pandēmijas laikā	Bija nepieciešams un tika nodrošināts dažos gadījumos	Bija nepieciešams un tika nodrošināts visos gadījumos	Bija nepieciešams un tika nodrošināts dažos gadījumos	Nebija nepieciešams un netika nodrošināts	Bija nepieciešams un tika nodrošināts dažos gadījumos	Bija nepieciešams un tika nodrošināts dažos gadījumos	Bija nepieciešams, bet netika nodrošināts	Nebija nepieciešams un netika nodrošināts	Bija nepieciešams un tika nodrošināts dažos gadījumos	Grūti pateikt/ Nav atbildes	Bija nepieciešams, bet netika nodrošināts	Nē	Nē	Jā	41	Sieviete	Augstākā (bakalaurs, maģistrs, doktors)	Rīga	Rīga - Rīgas pilsēta	Vairāk kā 10 gadus	35-44	0.54	2021
6-8 stundas	8-10 stundas	Attālināti sāku strādāt pandēmijas laikā	Bija nepieciešams, bet netika nodrošināts	Bija nepieciešams un tika nodrošināts dažos gadījumos	Bija nepieciešams un tika nodrošināts dažos gadījumos	Bija nepieciešams un tika nodrošināts dažos gadījumos	Bija nepieciešams, bet netika nodrošināts	Bija nepieciešams un tika nodrošināts visos gadījumos	Bija nepieciešams, bet netika nodrošināts	Bija nepieciešams, bet netika nodrošināts	Nebija nepieciešams un netika nodrošināts	Grūti pateikt/ Nav atbildes	Bija nepieciešams, bet netika nodrošināts	Grūti pateikt/Nav atbildes	Jā	Grūti pateikt/Nav atbildes	51	Vīrietis	Augstākā (bakalaurs, maģistrs, doktors)	Pierīga	Lauki - lauku teritorijas	No 2 līdz 5 gadiem	45-54	1.85	2021
6-8 stundas	6-8 stundas	Attālināti strādāju jau pirms pandēmijas	Bija nepieciešams un tika nodrošināts visos gadījumos	Bija nepieciešams un tika nodrošināts visos gadījumos	Nebija nepieciešams un netika nodrošināts	Nebija nepieciešams un netika nodrošināts	Bija nepieciešams, bet netika nodrošināts	Nebija nepieciešams un netika nodrošināts	Nebija nepieciešams un netika nodrošināts	Nebija nepieciešams un netika nodrošināts	Nebija nepieciešams un netika nodrošināts	Nebija nepieciešams un netika nodrošināts	Nebija nepieciešams un netika nodrošināts	Grūti pateikt/Nav atbildes	Nē	Jā	38	Sieviete	Augstākā (bakalaurs, maģistrs, doktors)	Vidzeme	Cita pilsēta - Daugavpils, Liepāja, Jelgava, Jūrmala, Ventspils, Rēzekne, Valmiera, Jēkabpils un citas pilsētas	Vairāk kā 10 gadus	35-44	0.54	2021
8-10 stundas	6-8 stundas	Attālināti sāku strādāt pandēmijas laikā	Bija nepieciešams un tika nodrošināts visos gadījumos	Nebija nepieciešams un netika nodrošināts	Nebija nepieciešams un netika nodrošināts	Nebija nepieciešams un netika nodrošināts	Nebija nepieciešams un netika nodrošināts	Bija nepieciešams un tika nodrošināts dažos gadījumos	Bija nepieciešams un tika nodrošināts visos gadījumos	Nebija nepieciešams un netika nodrošināts	Nebija nepieciešams un netika nodrošināts	Nebija nepieciešams un netika nodrošināts	Bija nepieciešams un tika nodrošināts visos gadījumos	Jā	Jā	Grūti pateikt/Nav atbildes	23	Sieviete	Profesionālā vidējā (pabeigta arodskola, arodvidusskola, tehnikums)	Latgale	Cita pilsēta - Daugavpils, Liepāja, Jelgava, Jūrmala, Ventspils, Rēzekne, Valmiera, Jēkabpils un citas pilsētas	No 2 līdz 5 gadiem	18-24	0.63	2021
8-10 stundas	10 stundas un vairāk	Attālināti sāku strādāt pandēmijas laikā	Nebija nepieciešams un netika nodrošināts	Nebija nepieciešams un netika nodrošināts	Bija nepieciešams un tika nodrošināts dažos gadījumos	Bija nepieciešams un tika nodrošināts dažos gadījumos	Grūti pateikt/ Nav atbildes	Grūti pateikt/ Nav atbildes	Grūti pateikt/ Nav atbildes	Grūti pateikt/ Nav atbildes	Nebija nepieciešams un netika nodrošināts	Bija nepieciešams un tika nodrošināts dažos gadījumos	Grūti pateikt/ Nav atbildes	Jā	Jā	Jā	50	Sieviete	Augstākā (bakalaurs, maģistrs, doktors)	Latgale	Cita pilsēta - Daugavpils, Liepāja, Jelgava, Jūrmala, Ventspils, Rēzekne, Valmiera, Jēkabpils un citas pilsētas	Vairāk kā 10 gadus	45-54	0.63	2021
8-10 stundas	8-10 stundas	Attālināti strādāju jau pirms pandēmijas	Bija nepieciešams un tika nodrošināts visos gadījumos	Bija nepieciešams un tika nodrošināts visos gadījumos	Bija nepieciešams un tika nodrošināts visos gadījumos	Nebija nepieciešams un netika nodrošināts	Nebija nepieciešams un netika nodrošināts	Bija nepieciešams un tika nodrošināts visos gadījumos	Bija nepieciešams un tika nodrošināts visos gadījumos	Nebija nepieciešams un netika nodrošināts	Nebija nepieciešams un netika nodrošināts	Grūti pateikt/ Nav atbildes	Nebija nepieciešams un netika nodrošināts	Jā	Nē	Jā	39	Sieviete	Augstākā (bakalaurs, maģistrs, doktors)	Latgale	Cita pilsēta - Daugavpils, Liepāja, Jelgava, Jūrmala, Ventspils, Rēzekne, Valmiera, Jēkabpils un citas pilsētas	Vairāk kā 10 gadus	35-44	0.54	2021
8-10 stundas	10 stundas un vairāk	Attālināti sāku strādāt pandēmijas laikā	Bija nepieciešams, bet netika nodrošināts	Bija nepieciešams, bet netika nodrošināts	Bija nepieciešams un tika nodrošināts visos gadījumos	Bija nepieciešams un tika nodrošināts dažos gadījumos	Bija nepieciešams, bet netika nodrošināts	Bija nepieciešams, bet netika nodrošināts	Bija nepieciešams, bet netika nodrošināts	Bija nepieciešams, bet netika nodrošināts	Nebija nepieciešams un netika nodrošināts	Bija nepieciešams, bet netika nodrošināts	Bija nepieciešams, bet netika nodrošināts	Nē	Nē	Grūti pateikt/Nav atbildes	59	Sieviete	Augstākā (bakalaurs, maģistrs, doktors)	Latgale	Cita pilsēta - Daugavpils, Liepāja, Jelgava, Jūrmala, Ventspils, Rēzekne, Valmiera, Jēkabpils un citas pilsētas	Vairāk kā 10 gadus	55-64	0.87	2021
10 stundas un vairāk	10 stundas un vairāk	Attālināti sāku strādāt pandēmijas laikā	Bija nepieciešams un tika nodrošināts visos gadījumos	Nebija nepieciešams un netika nodrošināts	Bija nepieciešams un tika nodrošināts visos gadījumos	Bija nepieciešams un tika nodrošināts visos gadījumos	Bija nepieciešams un tika nodrošināts visos gadījumos	Bija nepieciešams un tika nodrošināts visos gadījumos	Bija nepieciešams un tika nodrošināts visos gadījumos	Nebija nepieciešams un netika nodrošināts	Nebija nepieciešams un netika nodrošināts	Grūti pateikt/ Nav atbildes	Nebija nepieciešams un netika nodrošināts	Nē	Nē	Jā	52	Sieviete	Augstākā (bakalaurs, maģistrs, doktors)	Latgale	Cita pilsēta - Daugavpils, Liepāja, Jelgava, Jūrmala, Ventspils, Rēzekne, Valmiera, Jēkabpils un citas pilsētas	Vairāk kā 10 gadus	45-54	0.63	2021
8-10 stundas	8-10 stundas	Attālināti sāku strādāt pandēmijas laikā	Bija nepieciešams un tika nodrošināts visos gadījumos	Bija nepieciešams un tika nodrošināts visos gadījumos	Bija nepieciešams, bet netika nodrošināts	Nebija nepieciešams un netika nodrošināts	Bija nepieciešams un tika nodrošināts dažos gadījumos	Nebija nepieciešams un netika nodrošināts	Bija nepieciešams un tika nodrošināts dažos gadījumos	Grūti pateikt/ Nav atbildes	Bija nepieciešams un tika nodrošināts dažos gadījumos	Grūti pateikt/ Nav atbildes	Nebija nepieciešams un netika nodrošināts	Nē	Nē	Grūti pateikt/Nav atbildes	34	Sieviete	Augstākā (bakalaurs, maģistrs, doktors)	Pierīga	Cita pilsēta - Daugavpils, Liepāja, Jelgava, Jūrmala, Ventspils, Rēzekne, Valmiera, Jēkabpils un citas pilsētas	No 5 līdz 10 gadiem	25-34	0.82	2021
8-10 stundas	8-10 stundas	Attālināti sāku strādāt pandēmijas laikā	Nebija nepieciešams un netika nodrošināts	Bija nepieciešams un tika nodrošināts visos gadījumos	Bija nepieciešams un tika nodrošināts visos gadījumos	Bija nepieciešams, bet netika nodrošināts	Bija nepieciešams, bet netika nodrošināts	Bija nepieciešams, bet netika nodrošināts	Bija nepieciešams, bet netika nodrošināts	Bija nepieciešams, bet netika nodrošināts	Bija nepieciešams, bet netika nodrošināts	Bija nepieciešams, bet netika nodrošināts	Bija nepieciešams, bet netika nodrošināts	Jā	Jā	Jā	38	Sieviete	Augstākā (bakalaurs, maģistrs, doktors)	Latgale	Lauki - lauku teritorijas	No 2 līdz 5 gadiem	35-44	0.54	2021
6-8 stundas	6-8 stundas	Attālināti sāku strādāt pandēmijas laikā	Bija nepieciešams un tika nodrošināts visos gadījumos	Bija nepieciešams un tika nodrošināts visos gadījumos	Nebija nepieciešams un netika nodrošināts	Nebija nepieciešams un netika nodrošināts	Bija nepieciešams, bet netika nodrošināts	Bija nepieciešams, bet netika nodrošināts	Bija nepieciešams un tika nodrošināts dažos gadījumos	Bija nepieciešams, bet netika nodrošināts	Bija nepieciešams, bet netika nodrošināts	Grūti pateikt/ Nav atbildes	Bija nepieciešams, bet netika nodrošināts	Jā	Jā	Jā	24	Vīrietis	Augstākā (bakalaurs, maģistrs, doktors)	Rīga	Rīga - Rīgas pilsēta	No 1 līdz 2 gadiem	18-24	2.34	2021
6-8 stundas	10 stundas un vairāk	Attālināti sāku strādāt pandēmijas laikā	Bija nepieciešams un tika nodrošināts visos gadījumos	Bija nepieciešams un tika nodrošināts dažos gadījumos	Bija nepieciešams un tika nodrošināts dažos gadījumos	Grūti pateikt/ Nav atbildes	Bija nepieciešams, bet netika nodrošināts	Bija nepieciešams, bet netika nodrošināts	Bija nepieciešams, bet netika nodrošināts	Bija nepieciešams, bet netika nodrošināts	Bija nepieciešams, bet netika nodrošināts	Grūti pateikt/ Nav atbildes	Bija nepieciešams un tika nodrošināts visos gadījumos	Jā	Jā	Nē	46	Sieviete	Augstākā (bakalaurs, maģistrs, doktors)	Latgale	Lauki - lauku teritorijas	Vairāk kā 10 gadus	45-54	0.63	2021
6-8 stundas	6-8 stundas	Attālināti strādāju jau pirms pandēmijas	Bija nepieciešams un tika nodrošināts visos gadījumos	Bija nepieciešams un tika nodrošināts visos gadījumos	Bija nepieciešams un tika nodrošināts visos gadījumos	Bija nepieciešams un tika nodrošināts visos gadījumos	Bija nepieciešams un tika nodrošināts visos gadījumos	Bija nepieciešams un tika nodrošināts visos gadījumos	Bija nepieciešams un tika nodrošināts visos gadījumos	Bija nepieciešams, bet netika nodrošināts	Bija nepieciešams, bet netika nodrošināts	Bija nepieciešams un tika nodrošināts visos gadījumos	Nebija nepieciešams un netika nodrošināts	Nē	Nē	Jā	36	Sieviete	Augstākā (bakalaurs, maģistrs, doktors)	Latgale	Lauki - lauku teritorijas	No 2 līdz 5 gadiem	35-44	0.54	2021
8-10 stundas	8-10 stundas	Attālināti strādāju jau pirms pandēmijas	Bija nepieciešams un tika nodrošināts visos gadījumos	Bija nepieciešams, bet netika nodrošināts	Bija nepieciešams, bet netika nodrošināts	Bija nepieciešams, bet netika nodrošināts	Bija nepieciešams, bet netika nodrošināts	Bija nepieciešams, bet netika nodrošināts	Bija nepieciešams, bet netika nodrošināts	Bija nepieciešams, bet netika nodrošināts	Bija nepieciešams, bet netika nodrošināts	Bija nepieciešams, bet netika nodrošināts	Bija nepieciešams, bet netika nodrošināts	Grūti pateikt/Nav atbildes	Nē	Nē	56	Sieviete	Augstākā (bakalaurs, maģistrs, doktors)	Rīga	Rīga - Rīgas pilsēta	Vairāk kā 10 gadus	55-64	0.87	2021
6-8 stundas	6-8 stundas	Attālināti sāku strādāt pandēmijas laikā	Nebija nepieciešams un netika nodrošināts	Nebija nepieciešams un netika nodrošināts	Nebija nepieciešams un netika nodrošināts	Nebija nepieciešams un netika nodrošināts	Nebija nepieciešams un netika nodrošināts	Nebija nepieciešams un netika nodrošināts	Nebija nepieciešams un netika nodrošināts	Nebija nepieciešams un netika nodrošināts	Bija nepieciešams, bet netika nodrošināts	Bija nepieciešams, bet netika nodrošināts	Bija nepieciešams, bet netika nodrošināts	Jā	Jā	Jā	56	Sieviete	Augstākā (bakalaurs, maģistrs, doktors)	Vidzeme	Cita pilsēta - Daugavpils, Liepāja, Jelgava, Jūrmala, Ventspils, Rēzekne, Valmiera, Jēkabpils un citas pilsētas	No 5 līdz 10 gadiem	55-64	0.87	2021
6-8 stundas	10 stundas un vairāk	Attālināti sāku strādāt pandēmijas laikā	Bija nepieciešams un tika nodrošināts visos gadījumos	Bija nepieciešams un tika nodrošināts visos gadījumos	Bija nepieciešams un tika nodrošināts dažos gadījumos	Bija nepieciešams un tika nodrošināts dažos gadījumos	Bija nepieciešams un tika nodrošināts dažos gadījumos	Bija nepieciešams un tika nodrošināts dažos gadījumos	Bija nepieciešams, bet netika nodrošināts	Bija nepieciešams, bet netika nodrošināts	Bija nepieciešams un tika nodrošināts visos gadījumos	Grūti pateikt/ Nav atbildes	Bija nepieciešams un tika nodrošināts dažos gadījumos	Jā	Jā	Jā	59	Sieviete	Augstākā (bakalaurs, maģistrs, doktors)	Rīga	Rīga - Rīgas pilsēta	Vairāk kā 10 gadus	55-64	0.87	2021
8-10 stundas	8-10 stundas	Attālināti strādāju jau pirms pandēmijas	Bija nepieciešams un tika nodrošināts visos gadījumos	Nebija nepieciešams un netika nodrošināts	Bija nepieciešams un tika nodrošināts visos gadījumos	Nebija nepieciešams un netika nodrošināts	Nebija nepieciešams un netika nodrošināts	Bija nepieciešams un tika nodrošināts visos gadījumos	Nebija nepieciešams un netika nodrošināts	Nebija nepieciešams un netika nodrošināts	Bija nepieciešams un tika nodrošināts dažos gadījumos	Grūti pateikt/ Nav atbildes	Nebija nepieciešams un netika nodrošināts	Nē	Nē	Grūti pateikt/Nav atbildes	49	Sieviete	Augstākā (bakalaurs, maģistrs, doktors)	Rīga	Rīga - Rīgas pilsēta	Vairāk kā 10 gadus	45-54	0.63	2021
8-10 stundas	8-10 stundas	Attālināti sāku strādāt pandēmijas laikā	Bija nepieciešams un tika nodrošināts visos gadījumos	Bija nepieciešams un tika nodrošināts visos gadījumos	Bija nepieciešams un tika nodrošināts visos gadījumos	Bija nepieciešams un tika nodrošināts dažos gadījumos	Nebija nepieciešams un netika nodrošināts	Nebija nepieciešams un netika nodrošināts	Bija nepieciešams un tika nodrošināts visos gadījumos	Bija nepieciešams, bet netika nodrošināts	Bija nepieciešams, bet netika nodrošināts	Grūti pateikt/ Nav atbildes	Nebija nepieciešams un netika nodrošināts	Nē	Nē	Nē	58	Sieviete	Augstākā (bakalaurs, maģistrs, doktors)	Rīga	Rīga - Rīgas pilsēta	No 5 līdz 10 gadiem	55-64	0.87	2021
8-10 stundas	Mazāk par 6 stundām	Attālināti sāku strādāt pandēmijas laikā	Bija nepieciešams un tika nodrošināts visos gadījumos	Bija nepieciešams un tika nodrošināts visos gadījumos	Bija nepieciešams un tika nodrošināts visos gadījumos	Nebija nepieciešams un netika nodrošināts	Nebija nepieciešams un netika nodrošināts	Nebija nepieciešams un netika nodrošināts	Nebija nepieciešams un netika nodrošināts	Bija nepieciešams, bet netika nodrošināts	Nebija nepieciešams un netika nodrošināts	Nebija nepieciešams un netika nodrošināts	Nebija nepieciešams un netika nodrošināts	Jā	Nē	Nē	57	Sieviete	Augstākā (bakalaurs, maģistrs, doktors)	Pierīga	Lauki - lauku teritorijas	No 1 līdz 2 gadiem	55-64	0.87	2021
8-10 stundas	8-10 stundas	Attālināti sāku strādāt pandēmijas laikā	Bija nepieciešams un tika nodrošināts visos gadījumos	Bija nepieciešams un tika nodrošināts visos gadījumos	Bija nepieciešams un tika nodrošināts visos gadījumos	Bija nepieciešams un tika nodrošināts visos gadījumos	Bija nepieciešams un tika nodrošināts visos gadījumos	Bija nepieciešams un tika nodrošināts visos gadījumos	Bija nepieciešams un tika nodrošināts visos gadījumos	Nebija nepieciešams un netika nodrošināts	Bija nepieciešams un tika nodrošināts dažos gadījumos	Grūti pateikt/ Nav atbildes	Nebija nepieciešams un netika nodrošināts	Jā	Nē	Jā	54	Sieviete	Augstākā (bakalaurs, maģistrs, doktors)	Rīga	Rīga - Rīgas pilsēta	Vairāk kā 10 gadus	45-54	0.63	2021
8-10 stundas	8-10 stundas	Attālināti sāku strādāt pandēmijas laikā	Bija nepieciešams un tika nodrošināts visos gadījumos	Bija nepieciešams un tika nodrošināts visos gadījumos	Bija nepieciešams un tika nodrošināts visos gadījumos	Bija nepieciešams un tika nodrošināts visos gadījumos	Nebija nepieciešams un netika nodrošināts	Bija nepieciešams un tika nodrošināts visos gadījumos	Bija nepieciešams un tika nodrošināts visos gadījumos	Bija nepieciešams, bet netika nodrošināts	Bija nepieciešams un tika nodrošināts visos gadījumos	Grūti pateikt/ Nav atbildes	Bija nepieciešams un tika nodrošināts visos gadījumos	Nē	Nē	Jā	39	Sieviete	Augstākā (bakalaurs, maģistrs, doktors)	Vidzeme	Cita pilsēta - Daugavpils, Liepāja, Jelgava, Jūrmala, Ventspils, Rēzekne, Valmiera, Jēkabpils un citas pilsētas	Līdz 1 gadam	35-44	0.54	2021
8-10 stundas	10 stundas un vairāk	Attālināti sāku strādāt pandēmijas laikā	Bija nepieciešams un tika nodrošināts visos gadījumos	Bija nepieciešams un tika nodrošināts dažos gadījumos	Nebija nepieciešams un netika nodrošināts	Bija nepieciešams un tika nodrošināts visos gadījumos	Nebija nepieciešams un netika nodrošināts	Nebija nepieciešams un netika nodrošināts	Bija nepieciešams un tika nodrošināts dažos gadījumos	Bija nepieciešams, bet netika nodrošināts	Nebija nepieciešams un netika nodrošināts	Nebija nepieciešams un netika nodrošināts	Nebija nepieciešams un netika nodrošināts	Nē	Nē	Grūti pateikt/Nav atbildes	39	Sieviete	Augstākā (bakalaurs, maģistrs, doktors)	Rīga	Rīga - Rīgas pilsēta	Vairāk kā 10 gadus	35-44	0.54	2021
8-10 stundas	6-8 stundas	Attālināti sāku strādāt pandēmijas laikā	Bija nepieciešams un tika nodrošināts visos gadījumos	Bija nepieciešams un tika nodrošināts visos gadījumos	Nebija nepieciešams un netika nodrošināts	Nebija nepieciešams un netika nodrošināts	Bija nepieciešams un tika nodrošināts dažos gadījumos	Nebija nepieciešams un netika nodrošināts	Bija nepieciešams un tika nodrošināts dažos gadījumos	Bija nepieciešams, bet netika nodrošināts	Grūti pateikt/ Nav atbildes	Grūti pateikt/ Nav atbildes	Nebija nepieciešams un netika nodrošināts	Nē	Nē	Jā	54	Sieviete	Augstākā (bakalaurs, maģistrs, doktors)	Rīga	Rīga - Rīgas pilsēta	Līdz 1 gadam	45-54	0.63	2021
6-8 stundas	10 stundas un vairāk	Attālināti sāku strādāt pandēmijas laikā	Bija nepieciešams un tika nodrošināts visos gadījumos	Bija nepieciešams un tika nodrošināts visos gadījumos	Bija nepieciešams un tika nodrošināts visos gadījumos	Bija nepieciešams un tika nodrošināts visos gadījumos	Bija nepieciešams, bet netika nodrošināts	Bija nepieciešams, bet netika nodrošināts	Bija nepieciešams, bet netika nodrošināts	Bija nepieciešams, bet netika nodrošināts	Bija nepieciešams, bet netika nodrošināts	Bija nepieciešams, bet netika nodrošināts	Bija nepieciešams, bet netika nodrošināts	Jā	Jā	Nē	59	Sieviete	Profesionālā vidējā (pabeigta arodskola, arodvidusskola, tehnikums)	Vidzeme	Cita pilsēta - Daugavpils, Liepāja, Jelgava, Jūrmala, Ventspils, Rēzekne, Valmiera, Jēkabpils un citas pilsētas	Vairāk kā 10 gadus	55-64	0.87	2021
6-8 stundas	Mazāk par 6 stundām	Attālināti sāku strādāt pandēmijas laikā	Bija nepieciešams un tika nodrošināts visos gadījumos	Nebija nepieciešams un netika nodrošināts	Nebija nepieciešams un netika nodrošināts	Nebija nepieciešams un netika nodrošināts	Nebija nepieciešams un netika nodrošināts	Nebija nepieciešams un netika nodrošināts	Nebija nepieciešams un netika nodrošināts	Bija nepieciešams, bet netika nodrošināts	Bija nepieciešams, bet netika nodrošināts	Grūti pateikt/ Nav atbildes	Nebija nepieciešams un netika nodrošināts	Jā	Jā	Jā	53	Sieviete	Augstākā (bakalaurs, maģistrs, doktors)	Latgale	Lauki - lauku teritorijas	Vairāk kā 10 gadus	45-54	0.63	2021
6-8 stundas	6-8 stundas	Attālināti sāku strādāt pandēmijas laikā	Nebija nepieciešams un netika nodrošināts	Nebija nepieciešams un netika nodrošināts	Nebija nepieciešams un netika nodrošināts	Nebija nepieciešams un netika nodrošināts	Nebija nepieciešams un netika nodrošināts	Nebija nepieciešams un netika nodrošināts	Nebija nepieciešams un netika nodrošināts	Nebija nepieciešams un netika nodrošināts	Nebija nepieciešams un netika nodrošināts	Grūti pateikt/ Nav atbildes	Nebija nepieciešams un netika nodrošināts	Jā	Nē	Nē	51	Sieviete	Augstākā (bakalaurs, maģistrs, doktors)	Rīga	Rīga - Rīgas pilsēta	Vairāk kā 10 gadus	45-54	0.63	2021
6-8 stundas	10 stundas un vairāk	Attālināti sāku strādāt pandēmijas laikā	Bija nepieciešams un tika nodrošināts visos gadījumos	Bija nepieciešams un tika nodrošināts visos gadījumos	Bija nepieciešams un tika nodrošināts visos gadījumos	Bija nepieciešams un tika nodrošināts visos gadījumos	Nebija nepieciešams un netika nodrošināts	Nebija nepieciešams un netika nodrošināts	Nebija nepieciešams un netika nodrošināts	Bija nepieciešams, bet netika nodrošināts	Grūti pateikt/ Nav atbildes	Bija nepieciešams un tika nodrošināts visos gadījumos	Bija nepieciešams un tika nodrošināts visos gadījumos	Jā	Jā	Jā	52	Sieviete	Augstākā (bakalaurs, maģistrs, doktors)	Latgale	Cita pilsēta - Daugavpils, Liepāja, Jelgava, Jūrmala, Ventspils, Rēzekne, Valmiera, Jēkabpils un citas pilsētas	Vairāk kā 10 gadus	45-54	0.63	2021
10 stundas un vairāk	10 stundas un vairāk	Attālināti sāku strādāt pandēmijas laikā	Nebija nepieciešams un netika nodrošināts	Bija nepieciešams un tika nodrošināts visos gadījumos	Bija nepieciešams un tika nodrošināts dažos gadījumos	Bija nepieciešams un tika nodrošināts visos gadījumos	Nebija nepieciešams un netika nodrošināts	Nebija nepieciešams un netika nodrošināts	Grūti pateikt/ Nav atbildes	Bija nepieciešams, bet netika nodrošināts	Bija nepieciešams un tika nodrošināts visos gadījumos	Grūti pateikt/ Nav atbildes	Bija nepieciešams, bet netika nodrošināts	Jā	Jā	Grūti pateikt/Nav atbildes	62	Sieviete	Augstākā (bakalaurs, maģistrs, doktors)	Pierīga	Lauki - lauku teritorijas	Vairāk kā 10 gadus	55-64	0.87	2021
6-8 stundas	6-8 stundas	Attālināti sāku strādāt pandēmijas laikā	Bija nepieciešams un tika nodrošināts visos gadījumos	Bija nepieciešams un tika nodrošināts dažos gadījumos	Bija nepieciešams un tika nodrošināts dažos gadījumos	Nebija nepieciešams un netika nodrošināts	Nebija nepieciešams un netika nodrošināts	Nebija nepieciešams un netika nodrošināts	Nebija nepieciešams un netika nodrošināts	Nebija nepieciešams un netika nodrošināts	Bija nepieciešams un tika nodrošināts dažos gadījumos	Bija nepieciešams un tika nodrošināts dažos gadījumos	Bija nepieciešams un tika nodrošināts dažos gadījumos	Nē	Nē	Jā	42	Sieviete	Augstākā (bakalaurs, maģistrs, doktors)	Rīga	Rīga - Rīgas pilsēta	Vairāk kā 10 gadus	35-44	0.54	2021
8-10 stundas	8-10 stundas	Attālināti sāku strādāt pandēmijas laikā	Bija nepieciešams, bet netika nodrošināts	Bija nepieciešams un tika nodrošināts visos gadījumos	Bija nepieciešams un tika nodrošināts visos gadījumos	Bija nepieciešams un tika nodrošināts visos gadījumos	Bija nepieciešams, bet netika nodrošināts	Bija nepieciešams un tika nodrošināts visos gadījumos	Bija nepieciešams, bet netika nodrošināts	Bija nepieciešams, bet netika nodrošināts	Nebija nepieciešams un netika nodrošināts	Bija nepieciešams, bet netika nodrošināts	Bija nepieciešams, bet netika nodrošināts	Jā	Jā	Jā	51	Sieviete	Augstākā (bakalaurs, maģistrs, doktors)	Vidzeme	Lauki - lauku teritorijas	Vairāk kā 10 gadus	45-54	0.63	2021
6-8 stundas	6-8 stundas	Attālināti strādāju jau pirms pandēmijas	Bija nepieciešams un tika nodrošināts visos gadījumos	Bija nepieciešams un tika nodrošināts visos gadījumos	Bija nepieciešams un tika nodrošināts visos gadījumos	Bija nepieciešams un tika nodrošināts visos gadījumos	Nebija nepieciešams un netika nodrošināts	Nebija nepieciešams un netika nodrošināts	Nebija nepieciešams un netika nodrošināts	Nebija nepieciešams un netika nodrošināts	Nebija nepieciešams un netika nodrošināts	Nebija nepieciešams un netika nodrošināts	Nebija nepieciešams un netika nodrošināts	Nē	Nē	Jā	45	Sieviete	Augstākā (bakalaurs, maģistrs, doktors)	Pierīga	Lauki - lauku teritorijas	Vairāk kā 10 gadus	45-54	0.63	2021
8-10 stundas	8-10 stundas	Attālināti sāku strādāt pandēmijas laikā	Bija nepieciešams un tika nodrošināts visos gadījumos	Bija nepieciešams un tika nodrošināts visos gadījumos	Bija nepieciešams un tika nodrošināts visos gadījumos	Bija nepieciešams un tika nodrošināts visos gadījumos	Bija nepieciešams, bet netika nodrošināts	Bija nepieciešams, bet netika nodrošināts	Bija nepieciešams un tika nodrošināts visos gadījumos	Grūti pateikt/ Nav atbildes	Nebija nepieciešams un netika nodrošināts	Grūti pateikt/ Nav atbildes	Bija nepieciešams un tika nodrošināts dažos gadījumos	Jā	Jā	Jā	40	Sieviete	Augstākā (bakalaurs, maģistrs, doktors)	Rīga	Rīga - Rīgas pilsēta	No 5 līdz 10 gadiem	35-44	0.54	2021
Grūti pateikt/Nav atbildes	Grūti pateikt/Nav atbildes	Attālināti strādāju jau pirms pandēmijas	Bija nepieciešams un tika nodrošināts visos gadījumos	Bija nepieciešams un tika nodrošināts visos gadījumos	Bija nepieciešams un tika nodrošināts visos gadījumos	Nebija nepieciešams un netika nodrošināts	Nebija nepieciešams un netika nodrošināts	Nebija nepieciešams un netika nodrošināts	Nebija nepieciešams un netika nodrošināts	Nebija nepieciešams un netika nodrošināts	Nebija nepieciešams un netika nodrošināts	Nebija nepieciešams un netika nodrošināts	Nebija nepieciešams un netika nodrošināts	Nē	Nē	Jā	54	Sieviete	Augstākā (bakalaurs, maģistrs, doktors)	Pierīga	Lauki - lauku teritorijas	Vairāk kā 10 gadus	45-54	0.63	2021
8-10 stundas	8-10 stundas	Attālināti sāku strādāt pandēmijas laikā	Bija nepieciešams un tika nodrošināts visos gadījumos	Bija nepieciešams un tika nodrošināts visos gadījumos	Bija nepieciešams un tika nodrošināts visos gadījumos	Bija nepieciešams un tika nodrošināts dažos gadījumos	Bija nepieciešams un tika nodrošināts visos gadījumos	Bija nepieciešams un tika nodrošināts visos gadījumos	Bija nepieciešams un tika nodrošināts dažos gadījumos	Bija nepieciešams, bet netika nodrošināts	Bija nepieciešams, bet netika nodrošināts	Bija nepieciešams, bet netika nodrošināts	Bija nepieciešams, bet netika nodrošināts	Jā	Jā	Jā	29	Sieviete	Augstākā (bakalaurs, maģistrs, doktors)	Rīga	Rīga - Rīgas pilsēta	No 5 līdz 10 gadiem	25-34	0.82	2021
6-8 stundas	6-8 stundas	Attālināti sāku strādāt pandēmijas laikā	Bija nepieciešams un tika nodrošināts visos gadījumos	Bija nepieciešams un tika nodrošināts visos gadījumos	Bija nepieciešams un tika nodrošināts dažos gadījumos	Nebija nepieciešams un netika nodrošināts	Nebija nepieciešams un netika nodrošināts	Bija nepieciešams, bet netika nodrošināts	Bija nepieciešams, bet netika nodrošināts	Bija nepieciešams, bet netika nodrošināts	Bija nepieciešams, bet netika nodrošināts	Grūti pateikt/ Nav atbildes	Bija nepieciešams, bet netika nodrošināts	Nē	Nē	Jā	34	Sieviete	Augstākā (bakalaurs, maģistrs, doktors)	Kurzeme	Cita pilsēta - Daugavpils, Liepāja, Jelgava, Jūrmala, Ventspils, Rēzekne, Valmiera, Jēkabpils un citas pilsētas	No 5 līdz 10 gadiem	25-34	0.82	2021
6-8 stundas	8-10 stundas	Attālināti sāku strādāt pandēmijas laikā	Bija nepieciešams un tika nodrošināts visos gadījumos	Bija nepieciešams un tika nodrošināts visos gadījumos	Bija nepieciešams un tika nodrošināts visos gadījumos	Bija nepieciešams un tika nodrošināts visos gadījumos	Nebija nepieciešams un netika nodrošināts	Bija nepieciešams un tika nodrošināts visos gadījumos	Bija nepieciešams un tika nodrošināts visos gadījumos	Bija nepieciešams, bet netika nodrošināts	Bija nepieciešams un tika nodrošināts visos gadījumos	Bija nepieciešams un tika nodrošināts visos gadījumos	Bija nepieciešams un tika nodrošināts visos gadījumos	Jā	Nē	Jā	47	Sieviete	Augstākā (bakalaurs, maģistrs, doktors)	Rīga	Rīga - Rīgas pilsēta	Vairāk kā 10 gadus	45-54	0.63	2021
6-8 stundas	6-8 stundas	Attālināti sāku strādāt pandēmijas laikā	Bija nepieciešams un tika nodrošināts visos gadījumos	Nebija nepieciešams un netika nodrošināts	Nebija nepieciešams un netika nodrošināts	Bija nepieciešams un tika nodrošināts visos gadījumos	Bija nepieciešams un tika nodrošināts dažos gadījumos	Nebija nepieciešams un netika nodrošināts	Bija nepieciešams un tika nodrošināts visos gadījumos	Grūti pateikt/ Nav atbildes	Bija nepieciešams un tika nodrošināts visos gadījumos	Grūti pateikt/ Nav atbildes	Grūti pateikt/ Nav atbildes	Nē	Nē	Jā	48	Sieviete	Augstākā (bakalaurs, maģistrs, doktors)	Rīga	Rīga - Rīgas pilsēta	Līdz 1 gadam	45-54	0.63	2021
6-8 stundas	6-8 stundas	Attālināti sāku strādāt pandēmijas laikā	Bija nepieciešams un tika nodrošināts visos gadījumos	Bija nepieciešams un tika nodrošināts visos gadījumos	Bija nepieciešams un tika nodrošināts visos gadījumos	Bija nepieciešams un tika nodrošināts visos gadījumos	Nebija nepieciešams un netika nodrošināts	Nebija nepieciešams un netika nodrošināts	Nebija nepieciešams un netika nodrošināts	Nebija nepieciešams un netika nodrošināts	Nebija nepieciešams un netika nodrošināts	Nebija nepieciešams un netika nodrošināts	Nebija nepieciešams un netika nodrošināts	Jā	Nē	Jā	42	Sieviete	Augstākā (bakalaurs, maģistrs, doktors)	Kurzeme	Cita pilsēta - Daugavpils, Liepāja, Jelgava, Jūrmala, Ventspils, Rēzekne, Valmiera, Jēkabpils un citas pilsētas	No 5 līdz 10 gadiem	35-44	0.54	2021
8-10 stundas	10 stundas un vairāk	Attālināti sāku strādāt pandēmijas laikā	Bija nepieciešams un tika nodrošināts visos gadījumos	Bija nepieciešams un tika nodrošināts visos gadījumos	Bija nepieciešams un tika nodrošināts visos gadījumos	Bija nepieciešams un tika nodrošināts visos gadījumos	Grūti pateikt/ Nav atbildes	Bija nepieciešams un tika nodrošināts visos gadījumos	Bija nepieciešams un tika nodrošināts visos gadījumos	Grūti pateikt/ Nav atbildes	Grūti pateikt/ Nav atbildes	Grūti pateikt/ Nav atbildes	Nebija nepieciešams un netika nodrošināts	Jā	Nē	Jā	57	Sieviete	Augstākā (bakalaurs, maģistrs, doktors)	Rīga	Rīga - Rīgas pilsēta	No 5 līdz 10 gadiem	55-64	0.87	2021
8-10 stundas	8-10 stundas	Attālināti sāku strādāt pandēmijas laikā	Bija nepieciešams un tika nodrošināts visos gadījumos	Bija nepieciešams un tika nodrošināts visos gadījumos	Bija nepieciešams un tika nodrošināts visos gadījumos	Nebija nepieciešams un netika nodrošināts	Nebija nepieciešams un netika nodrošināts	Bija nepieciešams un tika nodrošināts visos gadījumos	Bija nepieciešams un tika nodrošināts dažos gadījumos	Bija nepieciešams, bet netika nodrošināts	Bija nepieciešams un tika nodrošināts dažos gadījumos	Bija nepieciešams un tika nodrošināts dažos gadījumos	Bija nepieciešams, bet netika nodrošināts	Jā	Jā	Jā	41	Sieviete	Augstākā (bakalaurs, maģistrs, doktors)	Rīga	Rīga - Rīgas pilsēta	No 2 līdz 5 gadiem	35-44	0.54	2021
6-8 stundas	Mazāk par 6 stundām	Attālināti strādāju jau pirms pandēmijas	Nebija nepieciešams un netika nodrošināts	Bija nepieciešams un tika nodrošināts visos gadījumos	Bija nepieciešams un tika nodrošināts dažos gadījumos	Nebija nepieciešams un netika nodrošināts	Nebija nepieciešams un netika nodrošināts	Nebija nepieciešams un netika nodrošināts	Bija nepieciešams un tika nodrošināts visos gadījumos	Nebija nepieciešams un netika nodrošināts	Bija nepieciešams, bet netika nodrošināts	Bija nepieciešams un tika nodrošināts visos gadījumos	Nebija nepieciešams un netika nodrošināts	Nē	Nē	Jā	50	Sieviete	Augstākā (bakalaurs, maģistrs, doktors)	Vidzeme	Cita pilsēta - Daugavpils, Liepāja, Jelgava, Jūrmala, Ventspils, Rēzekne, Valmiera, Jēkabpils un citas pilsētas	Vairāk kā 10 gadus	45-54	0.63	2021
8-10 stundas	6-8 stundas	Attālināti strādāju jau pirms pandēmijas	Bija nepieciešams un tika nodrošināts visos gadījumos	Bija nepieciešams un tika nodrošināts visos gadījumos	Bija nepieciešams un tika nodrošināts visos gadījumos	Grūti pateikt/ Nav atbildes	Bija nepieciešams un tika nodrošināts visos gadījumos	Grūti pateikt/ Nav atbildes	Grūti pateikt/ Nav atbildes	Nebija nepieciešams un netika nodrošināts	Bija nepieciešams un tika nodrošināts visos gadījumos	Grūti pateikt/ Nav atbildes	Bija nepieciešams un tika nodrošināts visos gadījumos	Nē	Nē	Nē	45	Sieviete	Augstākā (bakalaurs, maģistrs, doktors)	Rīga	Rīga - Rīgas pilsēta	Vairāk kā 10 gadus	45-54	0.63	2021
8-10 stundas	8-10 stundas	Attālināti sāku strādāt pandēmijas laikā	Bija nepieciešams un tika nodrošināts dažos gadījumos	Bija nepieciešams un tika nodrošināts visos gadījumos	Bija nepieciešams un tika nodrošināts dažos gadījumos	Bija nepieciešams un tika nodrošināts dažos gadījumos	Bija nepieciešams, bet netika nodrošināts	Bija nepieciešams, bet netika nodrošināts	Bija nepieciešams, bet netika nodrošināts	Bija nepieciešams, bet netika nodrošināts	Nebija nepieciešams un netika nodrošināts	Grūti pateikt/ Nav atbildes	Nebija nepieciešams un netika nodrošināts	Jā	Nē	Jā	52	Sieviete	Augstākā (bakalaurs, maģistrs, doktors)	Rīga	Rīga - Rīgas pilsēta	No 2 līdz 5 gadiem	45-54	0.63	2021
8-10 stundas	8-10 stundas	Attālināti sāku strādāt pandēmijas laikā	Bija nepieciešams un tika nodrošināts visos gadījumos	Bija nepieciešams un tika nodrošināts visos gadījumos	Bija nepieciešams un tika nodrošināts visos gadījumos	Bija nepieciešams un tika nodrošināts visos gadījumos	Bija nepieciešams un tika nodrošināts visos gadījumos	Bija nepieciešams un tika nodrošināts visos gadījumos	Bija nepieciešams un tika nodrošināts visos gadījumos	Grūti pateikt/ Nav atbildes	Bija nepieciešams un tika nodrošināts visos gadījumos	Bija nepieciešams un tika nodrošināts visos gadījumos	Bija nepieciešams un tika nodrošināts visos gadījumos	Nē	Nē	Nē	55	Sieviete	Augstākā (bakalaurs, maģistrs, doktors)	Rīga	Rīga - Rīgas pilsēta	No 5 līdz 10 gadiem	55-64	0.87	2021
8-10 stundas	6-8 stundas	Attālināti sāku strādāt pandēmijas laikā	Bija nepieciešams un tika nodrošināts visos gadījumos	Bija nepieciešams un tika nodrošināts dažos gadījumos	Bija nepieciešams un tika nodrošināts dažos gadījumos	Bija nepieciešams un tika nodrošināts visos gadījumos	Nebija nepieciešams un netika nodrošināts	Nebija nepieciešams un netika nodrošināts	Bija nepieciešams un tika nodrošināts visos gadījumos	Bija nepieciešams, bet netika nodrošināts	Bija nepieciešams un tika nodrošināts dažos gadījumos	Bija nepieciešams un tika nodrošināts visos gadījumos	Nebija nepieciešams un netika nodrošināts	Nē	Nē	Grūti pateikt/Nav atbildes	23	Sieviete	Augstākā (bakalaurs, maģistrs, doktors)	Rīga	Rīga - Rīgas pilsēta	No 2 līdz 5 gadiem	18-24	0.63	2021
8-10 stundas	8-10 stundas	Attālināti sāku strādāt pandēmijas laikā	Bija nepieciešams un tika nodrošināts dažos gadījumos	Bija nepieciešams un tika nodrošināts dažos gadījumos	Bija nepieciešams, bet netika nodrošināts	Bija nepieciešams, bet netika nodrošināts	Nebija nepieciešams un netika nodrošināts	Bija nepieciešams un tika nodrošināts dažos gadījumos	Bija nepieciešams, bet netika nodrošināts	Bija nepieciešams, bet netika nodrošināts	Bija nepieciešams, bet netika nodrošināts	Bija nepieciešams, bet netika nodrošināts	Bija nepieciešams, bet netika nodrošināts	Jā	Nē	Jā	32	Sieviete	Augstākā (bakalaurs, maģistrs, doktors)	Rīga	Rīga - Rīgas pilsēta	No 2 līdz 5 gadiem	25-34	0.82	2021
10 stundas un vairāk	10 stundas un vairāk	Attālināti sāku strādāt pandēmijas laikā	Bija nepieciešams un tika nodrošināts visos gadījumos	Bija nepieciešams un tika nodrošināts visos gadījumos	Bija nepieciešams un tika nodrošināts visos gadījumos	Bija nepieciešams un tika nodrošināts visos gadījumos	Bija nepieciešams un tika nodrošināts visos gadījumos	Bija nepieciešams un tika nodrošināts visos gadījumos	Bija nepieciešams un tika nodrošināts visos gadījumos	Nebija nepieciešams un netika nodrošināts	Nebija nepieciešams un netika nodrošināts	Bija nepieciešams un tika nodrošināts visos gadījumos	Nebija nepieciešams un netika nodrošināts	Jā	Jā	Jā	52	Sieviete	Augstākā (bakalaurs, maģistrs, doktors)	Kurzeme	Cita pilsēta - Daugavpils, Liepāja, Jelgava, Jūrmala, Ventspils, Rēzekne, Valmiera, Jēkabpils un citas pilsētas	Vairāk kā 10 gadus	45-54	0.63	2021
6-8 stundas	8-10 stundas	Attālināti sāku strādāt pandēmijas laikā	Bija nepieciešams un tika nodrošināts visos gadījumos	Bija nepieciešams un tika nodrošināts visos gadījumos	Bija nepieciešams un tika nodrošināts visos gadījumos	Bija nepieciešams un tika nodrošināts visos gadījumos	Nebija nepieciešams un netika nodrošināts	Nebija nepieciešams un netika nodrošināts	Nebija nepieciešams un netika nodrošināts	Nebija nepieciešams un netika nodrošināts	Nebija nepieciešams un netika nodrošināts	Nebija nepieciešams un netika nodrošināts	Bija nepieciešams un tika nodrošināts visos gadījumos	Jā	Nē	Jā	48	Sieviete	Augstākā (bakalaurs, maģistrs, doktors)	Latgale	Lauki - lauku teritorijas	Vairāk kā 10 gadus	45-54	0.63	2021
6-8 stundas	6-8 stundas	Attālināti strādāju jau pirms pandēmijas	Bija nepieciešams un tika nodrošināts visos gadījumos	Nebija nepieciešams un netika nodrošināts	Nebija nepieciešams un netika nodrošināts	Bija nepieciešams un tika nodrošināts visos gadījumos	Nebija nepieciešams un netika nodrošināts	Bija nepieciešams un tika nodrošināts visos gadījumos	Bija nepieciešams un tika nodrošināts visos gadījumos	Nebija nepieciešams un netika nodrošināts	Nebija nepieciešams un netika nodrošināts	Nebija nepieciešams un netika nodrošināts	Nebija nepieciešams un netika nodrošināts	Nē	Nē	Jā	23	Sieviete	Augstākā (bakalaurs, maģistrs, doktors)	Vidzeme	Cita pilsēta - Daugavpils, Liepāja, Jelgava, Jūrmala, Ventspils, Rēzekne, Valmiera, Jēkabpils un citas pilsētas	No 1 līdz 2 gadiem	18-24	0.63	2021
8-10 stundas	10 stundas un vairāk	Attālināti sāku strādāt pandēmijas laikā	Bija nepieciešams un tika nodrošināts visos gadījumos	Bija nepieciešams un tika nodrošināts visos gadījumos	Bija nepieciešams un tika nodrošināts visos gadījumos	Bija nepieciešams un tika nodrošināts visos gadījumos	Nebija nepieciešams un netika nodrošināts	Nebija nepieciešams un netika nodrošināts	Nebija nepieciešams un netika nodrošināts	Nebija nepieciešams un netika nodrošināts	Nebija nepieciešams un netika nodrošināts	Nebija nepieciešams un netika nodrošināts	Nebija nepieciešams un netika nodrošināts	Nē	Nē	Nē	59	Sieviete	Augstākā (bakalaurs, maģistrs, doktors)	Rīga	Rīga - Rīgas pilsēta	Vairāk kā 10 gadus	55-64	0.87	2021
8-10 stundas	8-10 stundas	Attālināti sāku strādāt pandēmijas laikā	Bija nepieciešams un tika nodrošināts visos gadījumos	Bija nepieciešams un tika nodrošināts visos gadījumos	Bija nepieciešams un tika nodrošināts visos gadījumos	Bija nepieciešams un tika nodrošināts visos gadījumos	Bija nepieciešams un tika nodrošināts visos gadījumos	Bija nepieciešams un tika nodrošināts visos gadījumos	Bija nepieciešams un tika nodrošināts visos gadījumos	Grūti pateikt/ Nav atbildes	Bija nepieciešams un tika nodrošināts visos gadījumos	Grūti pateikt/ Nav atbildes	Grūti pateikt/ Nav atbildes	Jā	Nē	Grūti pateikt/Nav atbildes	35	Sieviete	Augstākā (bakalaurs, maģistrs, doktors)	Rīga	Rīga - Rīgas pilsēta	Līdz 1 gadam	35-44	0.54	2021
8-10 stundas	8-10 stundas	Attālināti sāku strādāt pandēmijas laikā	Bija nepieciešams un tika nodrošināts dažos gadījumos	Bija nepieciešams un tika nodrošināts visos gadījumos	Nebija nepieciešams un netika nodrošināts	Nebija nepieciešams un netika nodrošināts	Bija nepieciešams, bet netika nodrošināts	Bija nepieciešams un tika nodrošināts dažos gadījumos	Bija nepieciešams un tika nodrošināts dažos gadījumos	Bija nepieciešams, bet netika nodrošināts	Nebija nepieciešams un netika nodrošināts	Grūti pateikt/ Nav atbildes	Bija nepieciešams, bet netika nodrošināts	Jā	Jā	Jā	35	Sieviete	Augstākā (bakalaurs, maģistrs, doktors)	Rīga	Rīga - Rīgas pilsēta	No 5 līdz 10 gadiem	35-44	0.54	2021
8-10 stundas	8-10 stundas	Attālināti sāku strādāt pandēmijas laikā	Bija nepieciešams, bet netika nodrošināts	Bija nepieciešams un tika nodrošināts dažos gadījumos	Bija nepieciešams un tika nodrošināts dažos gadījumos	Bija nepieciešams un tika nodrošināts dažos gadījumos	Bija nepieciešams, bet netika nodrošināts	Nebija nepieciešams un netika nodrošināts	Bija nepieciešams, bet netika nodrošināts	Bija nepieciešams, bet netika nodrošināts	Nebija nepieciešams un netika nodrošināts	Grūti pateikt/ Nav atbildes	Bija nepieciešams, bet netika nodrošināts	Jā	Nē	Jā	25	Sieviete	Augstākā (bakalaurs, maģistrs, doktors)	Vidzeme	Cita pilsēta - Daugavpils, Liepāja, Jelgava, Jūrmala, Ventspils, Rēzekne, Valmiera, Jēkabpils un citas pilsētas	Līdz 1 gadam	25-34	0.82	2021
10 stundas un vairāk	8-10 stundas	Attālināti sāku strādāt pandēmijas laikā	Bija nepieciešams un tika nodrošināts visos gadījumos	Bija nepieciešams un tika nodrošināts visos gadījumos	Grūti pateikt/ Nav atbildes	Grūti pateikt/ Nav atbildes	Bija nepieciešams, bet netika nodrošināts	Grūti pateikt/ Nav atbildes	Grūti pateikt/ Nav atbildes	Bija nepieciešams, bet netika nodrošināts	Grūti pateikt/ Nav atbildes	Grūti pateikt/ Nav atbildes	Grūti pateikt/ Nav atbildes	Nē	Nē	Jā	52	Sieviete	Augstākā (bakalaurs, maģistrs, doktors)	Rīga	Rīga - Rīgas pilsēta	No 5 līdz 10 gadiem	45-54	0.63	2021
8-10 stundas	6-8 stundas	Attālināti sāku strādāt pandēmijas laikā	Bija nepieciešams un tika nodrošināts visos gadījumos	Bija nepieciešams un tika nodrošināts visos gadījumos	Bija nepieciešams un tika nodrošināts visos gadījumos	Bija nepieciešams un tika nodrošināts visos gadījumos	Nebija nepieciešams un netika nodrošināts	Bija nepieciešams, bet netika nodrošināts	Bija nepieciešams, bet netika nodrošināts	Bija nepieciešams, bet netika nodrošināts	Nebija nepieciešams un netika nodrošināts	Grūti pateikt/ Nav atbildes	Bija nepieciešams un tika nodrošināts dažos gadījumos	Jā	Jā	Jā	38	Sieviete	Augstākā (bakalaurs, maģistrs, doktors)	Kurzeme	Lauki - lauku teritorijas	No 5 līdz 10 gadiem	35-44	0.54	2021
6-8 stundas	8-10 stundas	Attālināti sāku strādāt pandēmijas laikā	Bija nepieciešams un tika nodrošināts visos gadījumos	Bija nepieciešams un tika nodrošināts visos gadījumos	Bija nepieciešams un tika nodrošināts dažos gadījumos	Nebija nepieciešams un netika nodrošināts	Bija nepieciešams, bet netika nodrošināts	Nebija nepieciešams un netika nodrošināts	Bija nepieciešams un tika nodrošināts visos gadījumos	Bija nepieciešams, bet netika nodrošināts	Bija nepieciešams, bet netika nodrošināts	Grūti pateikt/ Nav atbildes	Bija nepieciešams, bet netika nodrošināts	Jā	Nē	Jā	34	Sieviete	Augstākā (bakalaurs, maģistrs, doktors)	Rīga	Rīga - Rīgas pilsēta	No 5 līdz 10 gadiem	25-34	0.82	2021
8-10 stundas	8-10 stundas	Attālināti sāku strādāt pandēmijas laikā	Bija nepieciešams un tika nodrošināts visos gadījumos	Bija nepieciešams un tika nodrošināts visos gadījumos	Bija nepieciešams un tika nodrošināts dažos gadījumos	Nebija nepieciešams un netika nodrošināts	Bija nepieciešams, bet netika nodrošināts	Nebija nepieciešams un netika nodrošināts	Nebija nepieciešams un netika nodrošināts	Bija nepieciešams, bet netika nodrošināts	Bija nepieciešams, bet netika nodrošināts	Grūti pateikt/ Nav atbildes	Nebija nepieciešams un netika nodrošināts	Jā	Nē	Jā	47	Sieviete	Profesionālā vidējā (pabeigta arodskola, arodvidusskola, tehnikums)	Kurzeme	Cita pilsēta - Daugavpils, Liepāja, Jelgava, Jūrmala, Ventspils, Rēzekne, Valmiera, Jēkabpils un citas pilsētas	Vairāk kā 10 gadus	45-54	0.63	2021
6-8 stundas	6-8 stundas	Attālināti sāku strādāt pandēmijas laikā	Nebija nepieciešams un netika nodrošināts	Bija nepieciešams un tika nodrošināts visos gadījumos	Nebija nepieciešams un netika nodrošināts	Bija nepieciešams un tika nodrošināts visos gadījumos	Nebija nepieciešams un netika nodrošināts	Nebija nepieciešams un netika nodrošināts	Nebija nepieciešams un netika nodrošināts	Bija nepieciešams, bet netika nodrošināts	Nebija nepieciešams un netika nodrošināts	Nebija nepieciešams un netika nodrošināts	Bija nepieciešams un tika nodrošināts dažos gadījumos	Jā	Jā	Jā	60	Sieviete	Augstākā (bakalaurs, maģistrs, doktors)	Kurzeme	Lauki - lauku teritorijas	Vairāk kā 10 gadus	55-64	0.87	2021
6-8 stundas	6-8 stundas	Attālināti sāku strādāt pandēmijas laikā	Bija nepieciešams un tika nodrošināts visos gadījumos	Nebija nepieciešams un netika nodrošināts	Nebija nepieciešams un netika nodrošināts	Nebija nepieciešams un netika nodrošināts	Nebija nepieciešams un netika nodrošināts	Nebija nepieciešams un netika nodrošināts	Bija nepieciešams un tika nodrošināts visos gadījumos	Nebija nepieciešams un netika nodrošināts	Nebija nepieciešams un netika nodrošināts	Nebija nepieciešams un netika nodrošināts	Nebija nepieciešams un netika nodrošināts	Nē	Nē	Jā	47	Sieviete	Augstākā (bakalaurs, maģistrs, doktors)	Vidzeme	Cita pilsēta - Daugavpils, Liepāja, Jelgava, Jūrmala, Ventspils, Rēzekne, Valmiera, Jēkabpils un citas pilsētas	No 1 līdz 2 gadiem	45-54	0.63	2021
6-8 stundas	6-8 stundas	Attālināti sāku strādāt pandēmijas laikā	Bija nepieciešams, bet netika nodrošināts	Bija nepieciešams un tika nodrošināts visos gadījumos	Nebija nepieciešams un netika nodrošināts	Nebija nepieciešams un netika nodrošināts	Bija nepieciešams, bet netika nodrošināts	Bija nepieciešams, bet netika nodrošināts	Bija nepieciešams, bet netika nodrošināts	Bija nepieciešams, bet netika nodrošināts	Grūti pateikt/ Nav atbildes	Grūti pateikt/ Nav atbildes	Grūti pateikt/ Nav atbildes	Jā	Jā	Jā	36	Sieviete	Augstākā (bakalaurs, maģistrs, doktors)	Pierīga	Cita pilsēta - Daugavpils, Liepāja, Jelgava, Jūrmala, Ventspils, Rēzekne, Valmiera, Jēkabpils un citas pilsētas	No 5 līdz 10 gadiem	35-44	0.54	2021
10 stundas un vairāk	10 stundas un vairāk	Attālināti sāku strādāt pandēmijas laikā	Bija nepieciešams un tika nodrošināts visos gadījumos	Nebija nepieciešams un netika nodrošināts	Bija nepieciešams un tika nodrošināts dažos gadījumos	Bija nepieciešams un tika nodrošināts visos gadījumos	Bija nepieciešams, bet netika nodrošināts	Bija nepieciešams, bet netika nodrošināts	Bija nepieciešams, bet netika nodrošināts	Bija nepieciešams, bet netika nodrošināts	Bija nepieciešams, bet netika nodrošināts	Bija nepieciešams, bet netika nodrošināts	Bija nepieciešams un tika nodrošināts dažos gadījumos	Nē	Nē	Jā	57	Vīrietis	Augstākā (bakalaurs, maģistrs, doktors)	Vidzeme	Cita pilsēta - Daugavpils, Liepāja, Jelgava, Jūrmala, Ventspils, Rēzekne, Valmiera, Jēkabpils un citas pilsētas	No 2 līdz 5 gadiem	55-64	3.43	2021
8-10 stundas	10 stundas un vairāk	Attālināti sāku strādāt pandēmijas laikā	Nebija nepieciešams un netika nodrošināts	Nebija nepieciešams un netika nodrošināts	Bija nepieciešams un tika nodrošināts visos gadījumos	Grūti pateikt/ Nav atbildes	Nebija nepieciešams un netika nodrošināts	Nebija nepieciešams un netika nodrošināts	Bija nepieciešams, bet netika nodrošināts	Bija nepieciešams, bet netika nodrošināts	Nebija nepieciešams un netika nodrošināts	Grūti pateikt/ Nav atbildes	Bija nepieciešams, bet netika nodrošināts	Jā	Nē	Jā	49	Sieviete	Augstākā (bakalaurs, maģistrs, doktors)	Latgale	Cita pilsēta - Daugavpils, Liepāja, Jelgava, Jūrmala, Ventspils, Rēzekne, Valmiera, Jēkabpils un citas pilsētas	Vairāk kā 10 gadus	45-54	0.63	2021
8-10 stundas	8-10 stundas	Attālināti sāku strādāt pandēmijas laikā	Bija nepieciešams un tika nodrošināts visos gadījumos	Bija nepieciešams un tika nodrošināts visos gadījumos	Bija nepieciešams un tika nodrošināts dažos gadījumos	Nebija nepieciešams un netika nodrošināts	Bija nepieciešams, bet netika nodrošināts	Grūti pateikt/ Nav atbildes	Grūti pateikt/ Nav atbildes	Bija nepieciešams, bet netika nodrošināts	Nebija nepieciešams un netika nodrošināts	Bija nepieciešams, bet netika nodrošināts	Nebija nepieciešams un netika nodrošināts	Jā	Jā	Jā	38	Sieviete	Augstākā (bakalaurs, maģistrs, doktors)	Vidzeme	Cita pilsēta - Daugavpils, Liepāja, Jelgava, Jūrmala, Ventspils, Rēzekne, Valmiera, Jēkabpils un citas pilsētas	No 2 līdz 5 gadiem	35-44	0.54	2021
6-8 stundas	Mazāk par 6 stundām	Attālināti sāku strādāt pandēmijas laikā	Bija nepieciešams un tika nodrošināts visos gadījumos	Bija nepieciešams un tika nodrošināts visos gadījumos	Bija nepieciešams un tika nodrošināts visos gadījumos	Bija nepieciešams un tika nodrošināts visos gadījumos	Nebija nepieciešams un netika nodrošināts	Bija nepieciešams un tika nodrošināts dažos gadījumos	Bija nepieciešams un tika nodrošināts visos gadījumos	Bija nepieciešams un tika nodrošināts visos gadījumos	Nebija nepieciešams un netika nodrošināts	Grūti pateikt/ Nav atbildes	Bija nepieciešams un tika nodrošināts visos gadījumos	Jā	Jā	Jā	62	Sieviete	Augstākā (bakalaurs, maģistrs, doktors)	Vidzeme	Cita pilsēta - Daugavpils, Liepāja, Jelgava, Jūrmala, Ventspils, Rēzekne, Valmiera, Jēkabpils un citas pilsētas	Vairāk kā 10 gadus	55-64	0.87	2021
8-10 stundas	8-10 stundas	Attālināti sāku strādāt pandēmijas laikā	Bija nepieciešams un tika nodrošināts visos gadījumos	Bija nepieciešams un tika nodrošināts visos gadījumos	Bija nepieciešams un tika nodrošināts visos gadījumos	Bija nepieciešams un tika nodrošināts dažos gadījumos	Nebija nepieciešams un netika nodrošināts	Nebija nepieciešams un netika nodrošināts	Bija nepieciešams un tika nodrošināts dažos gadījumos	Nebija nepieciešams un netika nodrošināts	Bija nepieciešams, bet netika nodrošināts	Grūti pateikt/ Nav atbildes	Bija nepieciešams un tika nodrošināts dažos gadījumos	Nē	Nē	Grūti pateikt/Nav atbildes	29	Sieviete	Augstākā (bakalaurs, maģistrs, doktors)	Kurzeme	Lauki - lauku teritorijas	No 5 līdz 10 gadiem	25-34	0.82	2021
6-8 stundas	8-10 stundas	Attālināti sāku strādāt pandēmijas laikā	Nebija nepieciešams un netika nodrošināts	Bija nepieciešams un tika nodrošināts visos gadījumos	Bija nepieciešams un tika nodrošināts visos gadījumos	Bija nepieciešams un tika nodrošināts dažos gadījumos	Nebija nepieciešams un netika nodrošināts	Nebija nepieciešams un netika nodrošināts	Nebija nepieciešams un netika nodrošināts	Grūti pateikt/ Nav atbildes	Bija nepieciešams, bet netika nodrošināts	Bija nepieciešams un tika nodrošināts visos gadījumos	Bija nepieciešams un tika nodrošināts visos gadījumos	Jā	Nē	Nē	29	Sieviete	Augstākā (bakalaurs, maģistrs, doktors)	Vidzeme	Cita pilsēta - Daugavpils, Liepāja, Jelgava, Jūrmala, Ventspils, Rēzekne, Valmiera, Jēkabpils un citas pilsētas	No 2 līdz 5 gadiem	25-34	0.82	2021
8-10 stundas	8-10 stundas	Attālināti sāku strādāt pandēmijas laikā	Bija nepieciešams un tika nodrošināts visos gadījumos	Bija nepieciešams un tika nodrošināts visos gadījumos	Bija nepieciešams un tika nodrošināts visos gadījumos	Nebija nepieciešams un netika nodrošināts	Nebija nepieciešams un netika nodrošināts	Nebija nepieciešams un netika nodrošināts	Bija nepieciešams, bet netika nodrošināts	Bija nepieciešams, bet netika nodrošināts	Bija nepieciešams, bet netika nodrošināts	Grūti pateikt/ Nav atbildes	Bija nepieciešams, bet netika nodrošināts	Nē	Nē	Jā	29	Sieviete	Augstākā (bakalaurs, maģistrs, doktors)	Vidzeme	Cita pilsēta - Daugavpils, Liepāja, Jelgava, Jūrmala, Ventspils, Rēzekne, Valmiera, Jēkabpils un citas pilsētas	No 2 līdz 5 gadiem	25-34	0.82	2021
8-10 stundas	Mazāk par 6 stundām	Attālināti sāku strādāt pandēmijas laikā	Bija nepieciešams un tika nodrošināts visos gadījumos	Bija nepieciešams un tika nodrošināts visos gadījumos	Bija nepieciešams un tika nodrošināts visos gadījumos	Bija nepieciešams un tika nodrošināts visos gadījumos	Bija nepieciešams un tika nodrošināts visos gadījumos	Bija nepieciešams un tika nodrošināts visos gadījumos	Bija nepieciešams un tika nodrošināts dažos gadījumos	Bija nepieciešams un tika nodrošināts dažos gadījumos	Bija nepieciešams un tika nodrošināts dažos gadījumos	Bija nepieciešams un tika nodrošināts dažos gadījumos	Bija nepieciešams un tika nodrošināts dažos gadījumos	Jā	Jā	Jā	42	Sieviete	Augstākā (bakalaurs, maģistrs, doktors)	Vidzeme	Lauki - lauku teritorijas	Līdz 1 gadam	35-44	0.54	2021
8-10 stundas	6-8 stundas	Attālināti sāku strādāt pandēmijas laikā	Nebija nepieciešams un netika nodrošināts	Nebija nepieciešams un netika nodrošināts	Bija nepieciešams un tika nodrošināts visos gadījumos	Bija nepieciešams un tika nodrošināts visos gadījumos	Nebija nepieciešams un netika nodrošināts	Nebija nepieciešams un netika nodrošināts	Nebija nepieciešams un netika nodrošināts	Bija nepieciešams, bet netika nodrošināts	Nebija nepieciešams un netika nodrošināts	Bija nepieciešams un tika nodrošināts dažos gadījumos	Bija nepieciešams, bet netika nodrošināts	Nē	Nē	Jā	28	Sieviete	Augstākā (bakalaurs, maģistrs, doktors)	Zemgale	Lauki - lauku teritorijas	No 1 līdz 2 gadiem	25-34	0.82	2021
8-10 stundas	8-10 stundas	Attālināti sāku strādāt pandēmijas laikā	Bija nepieciešams un tika nodrošināts dažos gadījumos	Bija nepieciešams un tika nodrošināts visos gadījumos	Grūti pateikt/ Nav atbildes	Nebija nepieciešams un netika nodrošināts	Nebija nepieciešams un netika nodrošināts	Nebija nepieciešams un netika nodrošināts	Nebija nepieciešams un netika nodrošināts	Bija nepieciešams, bet netika nodrošināts	Nebija nepieciešams un netika nodrošināts	Grūti pateikt/ Nav atbildes	Nebija nepieciešams un netika nodrošināts	Nē	Nē	Grūti pateikt/Nav atbildes	54	Sieviete	Augstākā (bakalaurs, maģistrs, doktors)	Vidzeme	Lauki - lauku teritorijas	Vairāk kā 10 gadus	45-54	0.63	2021
8-10 stundas	10 stundas un vairāk	Attālināti sāku strādāt pandēmijas laikā	Bija nepieciešams un tika nodrošināts visos gadījumos	Bija nepieciešams un tika nodrošināts visos gadījumos	Bija nepieciešams, bet netika nodrošināts	Nebija nepieciešams un netika nodrošināts	Bija nepieciešams, bet netika nodrošināts	Nebija nepieciešams un netika nodrošināts	Bija nepieciešams, bet netika nodrošināts	Bija nepieciešams, bet netika nodrošināts	Nebija nepieciešams un netika nodrošināts	Grūti pateikt/ Nav atbildes	Bija nepieciešams, bet netika nodrošināts	Jā	Nē	Nē	38	Sieviete	Augstākā (bakalaurs, maģistrs, doktors)	Pierīga	Cita pilsēta - Daugavpils, Liepāja, Jelgava, Jūrmala, Ventspils, Rēzekne, Valmiera, Jēkabpils un citas pilsētas	No 2 līdz 5 gadiem	35-44	0.54	2021
6-8 stundas	6-8 stundas	Attālināti sāku strādāt pandēmijas laikā	Bija nepieciešams un tika nodrošināts dažos gadījumos	Bija nepieciešams un tika nodrošināts visos gadījumos	Bija nepieciešams un tika nodrošināts dažos gadījumos	Bija nepieciešams un tika nodrošināts visos gadījumos	Nebija nepieciešams un netika nodrošināts	Nebija nepieciešams un netika nodrošināts	Nebija nepieciešams un netika nodrošināts	Bija nepieciešams, bet netika nodrošināts	Nebija nepieciešams un netika nodrošināts	Grūti pateikt/ Nav atbildes	Bija nepieciešams, bet netika nodrošināts	Nē	Nē	Jā	60	Sieviete	Vidējā (pabeigta vidusskola, ģimnāzija)	Pierīga	Cita pilsēta - Daugavpils, Liepāja, Jelgava, Jūrmala, Ventspils, Rēzekne, Valmiera, Jēkabpils un citas pilsētas	No 2 līdz 5 gadiem	55-64	0.87	2021
6-8 stundas	6-8 stundas	Attālināti sāku strādāt pandēmijas laikā	Bija nepieciešams un tika nodrošināts visos gadījumos	Bija nepieciešams un tika nodrošināts visos gadījumos	Bija nepieciešams un tika nodrošināts dažos gadījumos	Nebija nepieciešams un netika nodrošināts	Bija nepieciešams, bet netika nodrošināts	Bija nepieciešams, bet netika nodrošināts	Bija nepieciešams, bet netika nodrošināts	Bija nepieciešams, bet netika nodrošināts	Bija nepieciešams, bet netika nodrošināts	Bija nepieciešams, bet netika nodrošināts	Bija nepieciešams, bet netika nodrošināts	Nē	Nē	Jā	41	Sieviete	Augstākā (bakalaurs, maģistrs, doktors)	Pierīga	Cita pilsēta - Daugavpils, Liepāja, Jelgava, Jūrmala, Ventspils, Rēzekne, Valmiera, Jēkabpils un citas pilsētas	Vairāk kā 10 gadus	35-44	0.54	2021
8-10 stundas	8-10 stundas	Attālināti sāku strādāt pandēmijas laikā	Bija nepieciešams un tika nodrošināts visos gadījumos	Bija nepieciešams un tika nodrošināts visos gadījumos	Bija nepieciešams un tika nodrošināts dažos gadījumos	Bija nepieciešams un tika nodrošināts dažos gadījumos	Nebija nepieciešams un netika nodrošināts	Nebija nepieciešams un netika nodrošināts	Nebija nepieciešams un netika nodrošināts	Nebija nepieciešams un netika nodrošināts	Nebija nepieciešams un netika nodrošināts	Nebija nepieciešams un netika nodrošināts	Nebija nepieciešams un netika nodrošināts	Nē	Nē	Grūti pateikt/Nav atbildes	59	Vīrietis	Augstākā (bakalaurs, maģistrs, doktors)	Vidzeme	Lauki - lauku teritorijas	Vairāk kā 10 gadus	55-64	3.43	2021
8-10 stundas	10 stundas un vairāk	Attālināti sāku strādāt pandēmijas laikā	Bija nepieciešams un tika nodrošināts visos gadījumos	Bija nepieciešams un tika nodrošināts visos gadījumos	Bija nepieciešams un tika nodrošināts visos gadījumos	Bija nepieciešams un tika nodrošināts visos gadījumos	Nebija nepieciešams un netika nodrošināts	Nebija nepieciešams un netika nodrošināts	Grūti pateikt/ Nav atbildes	Bija nepieciešams, bet netika nodrošināts	Bija nepieciešams, bet netika nodrošināts	Grūti pateikt/ Nav atbildes	Bija nepieciešams, bet netika nodrošināts	Jā	Nē	Jā	38	Sieviete	Augstākā (bakalaurs, maģistrs, doktors)	Vidzeme	Lauki - lauku teritorijas	No 5 līdz 10 gadiem	35-44	0.54	2021
8-10 stundas	8-10 stundas	Attālināti sāku strādāt pandēmijas laikā	Bija nepieciešams un tika nodrošināts visos gadījumos	Nebija nepieciešams un netika nodrošināts	Nebija nepieciešams un netika nodrošināts	Nebija nepieciešams un netika nodrošināts	Nebija nepieciešams un netika nodrošināts	Nebija nepieciešams un netika nodrošināts	Nebija nepieciešams un netika nodrošināts	Nebija nepieciešams un netika nodrošināts	Nebija nepieciešams un netika nodrošināts	Nebija nepieciešams un netika nodrošināts	Nebija nepieciešams un netika nodrošināts	Nē	Nē	Nē	40	Sieviete	Augstākā (bakalaurs, maģistrs, doktors)	Vidzeme	Lauki - lauku teritorijas	No 5 līdz 10 gadiem	35-44	0.54	2021
8-10 stundas	8-10 stundas	Attālināti sāku strādāt pandēmijas laikā	Bija nepieciešams un tika nodrošināts visos gadījumos	Bija nepieciešams un tika nodrošināts visos gadījumos	Nebija nepieciešams un netika nodrošināts	Bija nepieciešams un tika nodrošināts dažos gadījumos	Nebija nepieciešams un netika nodrošināts	Nebija nepieciešams un netika nodrošināts	Bija nepieciešams un tika nodrošināts visos gadījumos	Nebija nepieciešams un netika nodrošināts	Nebija nepieciešams un netika nodrošināts	Nebija nepieciešams un netika nodrošināts	Nebija nepieciešams un netika nodrošināts	Nē	Nē	Nē	31	Sieviete	Augstākā (bakalaurs, maģistrs, doktors)	Kurzeme	Cita pilsēta - Daugavpils, Liepāja, Jelgava, Jūrmala, Ventspils, Rēzekne, Valmiera, Jēkabpils un citas pilsētas	Līdz 1 gadam	25-34	0.82	2021
8-10 stundas	8-10 stundas	Attālināti sāku strādāt pandēmijas laikā	Bija nepieciešams un tika nodrošināts visos gadījumos	Bija nepieciešams un tika nodrošināts visos gadījumos	Bija nepieciešams un tika nodrošināts visos gadījumos	Bija nepieciešams un tika nodrošināts dažos gadījumos	Nebija nepieciešams un netika nodrošināts	Nebija nepieciešams un netika nodrošināts	Bija nepieciešams un tika nodrošināts dažos gadījumos	Nebija nepieciešams un netika nodrošināts	Nebija nepieciešams un netika nodrošināts	Nebija nepieciešams un netika nodrošināts	Nebija nepieciešams un netika nodrošināts	Nē	Nē	Jā	50	Sieviete	Augstākā (bakalaurs, maģistrs, doktors)	Pierīga	Cita pilsēta - Daugavpils, Liepāja, Jelgava, Jūrmala, Ventspils, Rēzekne, Valmiera, Jēkabpils un citas pilsētas	No 5 līdz 10 gadiem	45-54	0.63	2021
8-10 stundas	8-10 stundas	Attālināti sāku strādāt pandēmijas laikā	Bija nepieciešams un tika nodrošināts visos gadījumos	Bija nepieciešams un tika nodrošināts visos gadījumos	Bija nepieciešams un tika nodrošināts dažos gadījumos	Grūti pateikt/ Nav atbildes	Bija nepieciešams, bet netika nodrošināts	Grūti pateikt/ Nav atbildes	Bija nepieciešams, bet netika nodrošināts	Bija nepieciešams, bet netika nodrošināts	Bija nepieciešams, bet netika nodrošināts	Grūti pateikt/ Nav atbildes	Bija nepieciešams, bet netika nodrošināts	Jā	Jā	Jā	60	Sieviete	Profesionālā vidējā (pabeigta arodskola, arodvidusskola, tehnikums)	Vidzeme	Cita pilsēta - Daugavpils, Liepāja, Jelgava, Jūrmala, Ventspils, Rēzekne, Valmiera, Jēkabpils un citas pilsētas	Vairāk kā 10 gadus	55-64	0.87	2021
8-10 stundas	8-10 stundas	Attālināti sāku strādāt pandēmijas laikā	Bija nepieciešams un tika nodrošināts visos gadījumos	Bija nepieciešams un tika nodrošināts dažos gadījumos	Bija nepieciešams un tika nodrošināts visos gadījumos	Nebija nepieciešams un netika nodrošināts	Nebija nepieciešams un netika nodrošināts	Nebija nepieciešams un netika nodrošināts	Nebija nepieciešams un netika nodrošināts	Nebija nepieciešams un netika nodrošināts	Nebija nepieciešams un netika nodrošināts	Grūti pateikt/ Nav atbildes	Nebija nepieciešams un netika nodrošināts	Jā	Nē	Nē	52	Sieviete	Augstākā (bakalaurs, maģistrs, doktors)	Vidzeme	Lauki - lauku teritorijas	Vairāk kā 10 gadus	45-54	0.63	2021
8-10 stundas	6-8 stundas	Attālināti sāku strādāt pandēmijas laikā	Bija nepieciešams un tika nodrošināts visos gadījumos	Bija nepieciešams un tika nodrošināts dažos gadījumos	Bija nepieciešams un tika nodrošināts dažos gadījumos	Nebija nepieciešams un netika nodrošināts	Nebija nepieciešams un netika nodrošināts	Nebija nepieciešams un netika nodrošināts	Nebija nepieciešams un netika nodrošināts	Nebija nepieciešams un netika nodrošināts	Nebija nepieciešams un netika nodrošināts	Nebija nepieciešams un netika nodrošināts	Bija nepieciešams un tika nodrošināts dažos gadījumos	Jā	Jā	Nē	51	Sieviete	Augstākā (bakalaurs, maģistrs, doktors)	Vidzeme	Cita pilsēta - Daugavpils, Liepāja, Jelgava, Jūrmala, Ventspils, Rēzekne, Valmiera, Jēkabpils un citas pilsētas	No 5 līdz 10 gadiem	45-54	0.63	2021
6-8 stundas	6-8 stundas	Attālināti sāku strādāt pandēmijas laikā	Bija nepieciešams un tika nodrošināts visos gadījumos	Nebija nepieciešams un netika nodrošināts	Grūti pateikt/ Nav atbildes	Bija nepieciešams un tika nodrošināts dažos gadījumos	Nebija nepieciešams un netika nodrošināts	Nebija nepieciešams un netika nodrošināts	Bija nepieciešams, bet netika nodrošināts	Bija nepieciešams, bet netika nodrošināts	Nebija nepieciešams un netika nodrošināts	Bija nepieciešams, bet netika nodrošināts	Nebija nepieciešams un netika nodrošināts	Nē	Jā	Jā	46	Sieviete	Augstākā (bakalaurs, maģistrs, doktors)	Vidzeme	Lauki - lauku teritorijas	Vairāk kā 10 gadus	45-54	0.63	2021
8-10 stundas	8-10 stundas	Attālināti strādāju jau pirms pandēmijas	Bija nepieciešams un tika nodrošināts visos gadījumos	Bija nepieciešams un tika nodrošināts visos gadījumos	Bija nepieciešams un tika nodrošināts visos gadījumos	Nebija nepieciešams un netika nodrošināts	Nebija nepieciešams un netika nodrošināts	Nebija nepieciešams un netika nodrošināts	Nebija nepieciešams un netika nodrošināts	Nebija nepieciešams un netika nodrošināts	Bija nepieciešams un tika nodrošināts dažos gadījumos	Nebija nepieciešams un netika nodrošināts	Bija nepieciešams un tika nodrošināts dažos gadījumos	Nē	Nē	Jā	47	Sieviete	Augstākā (bakalaurs, maģistrs, doktors)	Kurzeme	Cita pilsēta - Daugavpils, Liepāja, Jelgava, Jūrmala, Ventspils, Rēzekne, Valmiera, Jēkabpils un citas pilsētas	Vairāk kā 10 gadus	45-54	0.63	2021
6-8 stundas	6-8 stundas	Attālināti sāku strādāt pandēmijas laikā	Bija nepieciešams un tika nodrošināts visos gadījumos	Bija nepieciešams un tika nodrošināts visos gadījumos	Bija nepieciešams un tika nodrošināts visos gadījumos	Bija nepieciešams un tika nodrošināts visos gadījumos	Grūti pateikt/ Nav atbildes	Bija nepieciešams un tika nodrošināts visos gadījumos	Bija nepieciešams un tika nodrošināts visos gadījumos	Grūti pateikt/ Nav atbildes	Grūti pateikt/ Nav atbildes	Bija nepieciešams un tika nodrošināts visos gadījumos	Bija nepieciešams un tika nodrošināts visos gadījumos	Nē	Nē	Jā	61	Sieviete	Augstākā (bakalaurs, maģistrs, doktors)	Vidzeme	Lauki - lauku teritorijas	Vairāk kā 10 gadus	55-64	0.87	2021
8-10 stundas	8-10 stundas	Attālināti sāku strādāt pandēmijas laikā	Bija nepieciešams un tika nodrošināts visos gadījumos	Bija nepieciešams un tika nodrošināts visos gadījumos	Bija nepieciešams un tika nodrošināts visos gadījumos	Bija nepieciešams un tika nodrošināts visos gadījumos	Nebija nepieciešams un netika nodrošināts	Nebija nepieciešams un netika nodrošināts	Bija nepieciešams, bet netika nodrošināts	Bija nepieciešams, bet netika nodrošināts	Bija nepieciešams, bet netika nodrošināts	Bija nepieciešams, bet netika nodrošināts	Bija nepieciešams, bet netika nodrošināts	Nē	Nē	Jā	38	Sieviete	Augstākā (bakalaurs, maģistrs, doktors)	Vidzeme	Cita pilsēta - Daugavpils, Liepāja, Jelgava, Jūrmala, Ventspils, Rēzekne, Valmiera, Jēkabpils un citas pilsētas	No 2 līdz 5 gadiem	35-44	0.54	2021
6-8 stundas	6-8 stundas	Attālināti sāku strādāt pandēmijas laikā	Bija nepieciešams, bet netika nodrošināts	Bija nepieciešams, bet netika nodrošināts	Bija nepieciešams un tika nodrošināts dažos gadījumos	Bija nepieciešams, bet netika nodrošināts	Bija nepieciešams, bet netika nodrošināts	Bija nepieciešams, bet netika nodrošināts	Bija nepieciešams, bet netika nodrošināts	Bija nepieciešams, bet netika nodrošināts	Bija nepieciešams, bet netika nodrošināts	Grūti pateikt/ Nav atbildes	Bija nepieciešams, bet netika nodrošināts	Jā	Jā	Nē	33	Sieviete	Augstākā (bakalaurs, maģistrs, doktors)	Vidzeme	Cita pilsēta - Daugavpils, Liepāja, Jelgava, Jūrmala, Ventspils, Rēzekne, Valmiera, Jēkabpils un citas pilsētas	No 2 līdz 5 gadiem	25-34	0.82	2021
8-10 stundas	6-8 stundas	Attālināti sāku strādāt pandēmijas laikā	Bija nepieciešams un tika nodrošināts dažos gadījumos	Bija nepieciešams un tika nodrošināts dažos gadījumos	Nebija nepieciešams un netika nodrošināts	Bija nepieciešams, bet netika nodrošināts	Bija nepieciešams, bet netika nodrošināts	Nebija nepieciešams un netika nodrošināts	Bija nepieciešams, bet netika nodrošināts	Bija nepieciešams, bet netika nodrošināts	Bija nepieciešams, bet netika nodrošināts	Bija nepieciešams, bet netika nodrošināts	Bija nepieciešams, bet netika nodrošināts	Jā	Jā	Jā	34	Sieviete	Augstākā (bakalaurs, maģistrs, doktors)	Pierīga	Cita pilsēta - Daugavpils, Liepāja, Jelgava, Jūrmala, Ventspils, Rēzekne, Valmiera, Jēkabpils un citas pilsētas	No 2 līdz 5 gadiem	25-34	0.82	2021
8-10 stundas	8-10 stundas	Attālināti sāku strādāt pandēmijas laikā	Bija nepieciešams un tika nodrošināts visos gadījumos	Bija nepieciešams un tika nodrošināts dažos gadījumos	Bija nepieciešams un tika nodrošināts dažos gadījumos	Nebija nepieciešams un netika nodrošināts	Bija nepieciešams, bet netika nodrošināts	Nebija nepieciešams un netika nodrošināts	Nebija nepieciešams un netika nodrošināts	Bija nepieciešams, bet netika nodrošināts	Grūti pateikt/ Nav atbildes	Nebija nepieciešams un netika nodrošināts	Bija nepieciešams, bet netika nodrošināts	Jā	Jā	Nē	63	Sieviete	Augstākā (bakalaurs, maģistrs, doktors)	Vidzeme	Cita pilsēta - Daugavpils, Liepāja, Jelgava, Jūrmala, Ventspils, Rēzekne, Valmiera, Jēkabpils un citas pilsētas	No 5 līdz 10 gadiem	55-64	0.87	2021
8-10 stundas	8-10 stundas	Attālināti sāku strādāt pandēmijas laikā	Bija nepieciešams un tika nodrošināts visos gadījumos	Bija nepieciešams un tika nodrošināts visos gadījumos	Bija nepieciešams un tika nodrošināts visos gadījumos	Bija nepieciešams un tika nodrošināts visos gadījumos	Nebija nepieciešams un netika nodrošināts	Bija nepieciešams un tika nodrošināts dažos gadījumos	Nebija nepieciešams un netika nodrošināts	Bija nepieciešams, bet netika nodrošināts	Bija nepieciešams un tika nodrošināts visos gadījumos	Grūti pateikt/ Nav atbildes	Nebija nepieciešams un netika nodrošināts	Jā	Jā	Jā	46	Vīrietis	Augstākā (bakalaurs, maģistrs, doktors)	Rīga	Rīga - Rīgas pilsēta	No 2 līdz 5 gadiem	45-54	1.85	2021
8-10 stundas	8-10 stundas	Attālināti strādāju jau pirms pandēmijas	Bija nepieciešams un tika nodrošināts visos gadījumos	Bija nepieciešams un tika nodrošināts visos gadījumos	Bija nepieciešams un tika nodrošināts dažos gadījumos	Bija nepieciešams un tika nodrošināts visos gadījumos	Bija nepieciešams un tika nodrošināts dažos gadījumos	Bija nepieciešams un tika nodrošināts dažos gadījumos	Bija nepieciešams un tika nodrošināts dažos gadījumos	Bija nepieciešams un tika nodrošināts dažos gadījumos	Bija nepieciešams un tika nodrošināts dažos gadījumos	Bija nepieciešams un tika nodrošināts dažos gadījumos	Bija nepieciešams un tika nodrošināts dažos gadījumos	Jā	Jā	Jā	48	Vīrietis	Augstākā (bakalaurs, maģistrs, doktors)	Pierīga	Cita pilsēta - Daugavpils, Liepāja, Jelgava, Jūrmala, Ventspils, Rēzekne, Valmiera, Jēkabpils un citas pilsētas	Vairāk kā 10 gadus	45-54	1.85	2021
8-10 stundas	8-10 stundas	Attālināti sāku strādāt pandēmijas laikā	Bija nepieciešams un tika nodrošināts visos gadījumos	Bija nepieciešams un tika nodrošināts visos gadījumos	Bija nepieciešams un tika nodrošināts visos gadījumos	Bija nepieciešams un tika nodrošināts visos gadījumos	Nebija nepieciešams un netika nodrošināts	Bija nepieciešams un tika nodrošināts visos gadījumos	Bija nepieciešams un tika nodrošināts visos gadījumos	Nebija nepieciešams un netika nodrošināts	Nebija nepieciešams un netika nodrošināts	Bija nepieciešams un tika nodrošināts visos gadījumos	Bija nepieciešams un tika nodrošināts visos gadījumos	Nē	Nē	Nē	45	Sieviete	Augstākā (bakalaurs, maģistrs, doktors)	Vidzeme	Lauki - lauku teritorijas	Vairāk kā 10 gadus	45-54	0.63	2021
6-8 stundas	6-8 stundas	Attālināti strādāju jau pirms pandēmijas	Bija nepieciešams un tika nodrošināts visos gadījumos	Bija nepieciešams un tika nodrošināts visos gadījumos	Nebija nepieciešams un netika nodrošināts	Nebija nepieciešams un netika nodrošināts	Nebija nepieciešams un netika nodrošināts	Nebija nepieciešams un netika nodrošināts	Bija nepieciešams un tika nodrošināts visos gadījumos	Bija nepieciešams un tika nodrošināts visos gadījumos	Nebija nepieciešams un netika nodrošināts	Grūti pateikt/ Nav atbildes	Bija nepieciešams un tika nodrošināts visos gadījumos	Jā	Jā	Jā	47	Sieviete	Profesionālā vidējā (pabeigta arodskola, arodvidusskola, tehnikums)	Pierīga	Rīga - Rīgas pilsēta	No 5 līdz 10 gadiem	45-54	0.63	2021
8-10 stundas	8-10 stundas	Attālināti sāku strādāt pandēmijas laikā	Bija nepieciešams un tika nodrošināts visos gadījumos	Bija nepieciešams un tika nodrošināts visos gadījumos	Bija nepieciešams un tika nodrošināts visos gadījumos	Nebija nepieciešams un netika nodrošināts	Nebija nepieciešams un netika nodrošināts	Bija nepieciešams un tika nodrošināts dažos gadījumos	Bija nepieciešams un tika nodrošināts visos gadījumos	Bija nepieciešams, bet netika nodrošināts	Grūti pateikt/ Nav atbildes	Grūti pateikt/ Nav atbildes	Bija nepieciešams un tika nodrošināts dažos gadījumos	Nē	Nē	Grūti pateikt/Nav atbildes	48	Sieviete	Augstākā (bakalaurs, maģistrs, doktors)	Rīga	Rīga - Rīgas pilsēta	No 5 līdz 10 gadiem	45-54	0.63	2021
6-8 stundas	Mazāk par 6 stundām	Attālināti sāku strādāt pandēmijas laikā	Bija nepieciešams un tika nodrošināts visos gadījumos	Nebija nepieciešams un netika nodrošināts	Bija nepieciešams, bet netika nodrošināts	Nebija nepieciešams un netika nodrošināts	Grūti pateikt/ Nav atbildes	Bija nepieciešams, bet netika nodrošināts	Bija nepieciešams, bet netika nodrošināts	Bija nepieciešams, bet netika nodrošināts	Nebija nepieciešams un netika nodrošināts	Nebija nepieciešams un netika nodrošināts	Bija nepieciešams, bet netika nodrošināts	Grūti pateikt/Nav atbildes	Nē	Grūti pateikt/Nav atbildes	40	Sieviete	Augstākā (bakalaurs, maģistrs, doktors)	Vidzeme	Lauki - lauku teritorijas	No 2 līdz 5 gadiem	35-44	0.54	2021
6-8 stundas	6-8 stundas	Attālināti sāku strādāt pandēmijas laikā	Bija nepieciešams un tika nodrošināts visos gadījumos	Bija nepieciešams un tika nodrošināts visos gadījumos	Bija nepieciešams un tika nodrošināts visos gadījumos	Bija nepieciešams un tika nodrošināts visos gadījumos	Nebija nepieciešams un netika nodrošināts	Nebija nepieciešams un netika nodrošināts	Grūti pateikt/ Nav atbildes	Nebija nepieciešams un netika nodrošināts	Nebija nepieciešams un netika nodrošināts	Bija nepieciešams un tika nodrošināts visos gadījumos	Grūti pateikt/ Nav atbildes	Jā	Nē	Jā	40	Sieviete	Augstākā (bakalaurs, maģistrs, doktors)	Vidzeme	Lauki - lauku teritorijas	Vairāk kā 10 gadus	35-44	0.54	2021
8-10 stundas	8-10 stundas	Attālināti sāku strādāt pandēmijas laikā	Bija nepieciešams, bet netika nodrošināts	Nebija nepieciešams un netika nodrošināts	Bija nepieciešams un tika nodrošināts dažos gadījumos	Bija nepieciešams, bet netika nodrošināts	Bija nepieciešams, bet netika nodrošināts	Bija nepieciešams, bet netika nodrošināts	Bija nepieciešams, bet netika nodrošināts	Bija nepieciešams, bet netika nodrošināts	Grūti pateikt/ Nav atbildes	Nebija nepieciešams un netika nodrošināts	Nebija nepieciešams un netika nodrošināts	Nē	Nē	Jā	66	Sieviete	Profesionālā vidējā (pabeigta arodskola, arodvidusskola, tehnikums)	Vidzeme	Cita pilsēta - Daugavpils, Liepāja, Jelgava, Jūrmala, Ventspils, Rēzekne, Valmiera, Jēkabpils un citas pilsētas	Vairāk kā 10 gadus	65-74	1.67	2021
6-8 stundas	6-8 stundas	Attālināti sāku strādāt pandēmijas laikā	Bija nepieciešams, bet netika nodrošināts	Bija nepieciešams un tika nodrošināts visos gadījumos	Bija nepieciešams un tika nodrošināts visos gadījumos	Nebija nepieciešams un netika nodrošināts	Nebija nepieciešams un netika nodrošināts	Grūti pateikt/ Nav atbildes	Grūti pateikt/ Nav atbildes	Grūti pateikt/ Nav atbildes	Nebija nepieciešams un netika nodrošināts	Grūti pateikt/ Nav atbildes	Grūti pateikt/ Nav atbildes	Nē	Nē	Jā	52	Sieviete	Augstākā (bakalaurs, maģistrs, doktors)	Kurzeme	Cita pilsēta - Daugavpils, Liepāja, Jelgava, Jūrmala, Ventspils, Rēzekne, Valmiera, Jēkabpils un citas pilsētas	Vairāk kā 10 gadus	45-54	0.63	2021
6-8 stundas	6-8 stundas	Attālināti sāku strādāt pandēmijas laikā	Bija nepieciešams un tika nodrošināts dažos gadījumos	Bija nepieciešams un tika nodrošināts dažos gadījumos	Bija nepieciešams, bet netika nodrošināts	Nebija nepieciešams un netika nodrošināts	Bija nepieciešams, bet netika nodrošināts	Bija nepieciešams un tika nodrošināts dažos gadījumos	Bija nepieciešams, bet netika nodrošināts	Bija nepieciešams, bet netika nodrošināts	Bija nepieciešams, bet netika nodrošināts	Bija nepieciešams, bet netika nodrošināts	Bija nepieciešams, bet netika nodrošināts	Jā	Jā	Grūti pateikt/Nav atbildes	39	Sieviete	Augstākā (bakalaurs, maģistrs, doktors)	Kurzeme	Cita pilsēta - Daugavpils, Liepāja, Jelgava, Jūrmala, Ventspils, Rēzekne, Valmiera, Jēkabpils un citas pilsētas	Vairāk kā 10 gadus	35-44	0.54	2021
8-10 stundas	8-10 stundas	Attālināti sāku strādāt pandēmijas laikā	Bija nepieciešams un tika nodrošināts visos gadījumos	Bija nepieciešams un tika nodrošināts visos gadījumos	Nebija nepieciešams un netika nodrošināts	Nebija nepieciešams un netika nodrošināts	Nebija nepieciešams un netika nodrošināts	Nebija nepieciešams un netika nodrošināts	Nebija nepieciešams un netika nodrošināts	Nebija nepieciešams un netika nodrošināts	Nebija nepieciešams un netika nodrošināts	Nebija nepieciešams un netika nodrošināts	Nebija nepieciešams un netika nodrošināts	Nē	Nē	Jā	43	Sieviete	Augstākā (bakalaurs, maģistrs, doktors)	Zemgale	Cita pilsēta - Daugavpils, Liepāja, Jelgava, Jūrmala, Ventspils, Rēzekne, Valmiera, Jēkabpils un citas pilsētas	Līdz 1 gadam	35-44	0.54	2021
8-10 stundas	Mazāk par 6 stundām	Attālināti sāku strādāt pandēmijas laikā	Bija nepieciešams un tika nodrošināts visos gadījumos	Bija nepieciešams un tika nodrošināts visos gadījumos	Nebija nepieciešams un netika nodrošināts	Nebija nepieciešams un netika nodrošināts	Bija nepieciešams, bet netika nodrošināts	Nebija nepieciešams un netika nodrošināts	Bija nepieciešams, bet netika nodrošināts	Nebija nepieciešams un netika nodrošināts	Bija nepieciešams, bet netika nodrošināts	Bija nepieciešams, bet netika nodrošināts	Bija nepieciešams, bet netika nodrošināts	Jā	Nē	Nē	39	Sieviete	Augstākā (bakalaurs, maģistrs, doktors)	Vidzeme	Lauki - lauku teritorijas	No 2 līdz 5 gadiem	35-44	0.54	2021
8-10 stundas	8-10 stundas	Attālināti sāku strādāt pandēmijas laikā	Bija nepieciešams un tika nodrošināts visos gadījumos	Grūti pateikt/ Nav atbildes	Bija nepieciešams un tika nodrošināts visos gadījumos	Grūti pateikt/ Nav atbildes	Nebija nepieciešams un netika nodrošināts	Bija nepieciešams un tika nodrošināts visos gadījumos	Bija nepieciešams un tika nodrošināts dažos gadījumos	Bija nepieciešams, bet netika nodrošināts	Grūti pateikt/ Nav atbildes	Grūti pateikt/ Nav atbildes	Bija nepieciešams, bet netika nodrošināts	Jā	Nē	Jā	30	Sieviete	Grūti pateikt/Nevēlos atbildēt	Vidzeme	Cita pilsēta - Daugavpils, Liepāja, Jelgava, Jūrmala, Ventspils, Rēzekne, Valmiera, Jēkabpils un citas pilsētas	No 1 līdz 2 gadiem	25-34	0.82	2021
8-10 stundas	8-10 stundas	Attālināti sāku strādāt pandēmijas laikā	Bija nepieciešams un tika nodrošināts visos gadījumos	Bija nepieciešams un tika nodrošināts visos gadījumos	Bija nepieciešams un tika nodrošināts visos gadījumos	Bija nepieciešams un tika nodrošināts visos gadījumos	Nebija nepieciešams un netika nodrošināts	Nebija nepieciešams un netika nodrošināts	Nebija nepieciešams un netika nodrošināts	Bija nepieciešams, bet netika nodrošināts	Bija nepieciešams, bet netika nodrošināts	Grūti pateikt/ Nav atbildes	Bija nepieciešams un tika nodrošināts dažos gadījumos	Jā	Jā	Jā	54	Sieviete	Augstākā (bakalaurs, maģistrs, doktors)	Kurzeme	Cita pilsēta - Daugavpils, Liepāja, Jelgava, Jūrmala, Ventspils, Rēzekne, Valmiera, Jēkabpils un citas pilsētas	Vairāk kā 10 gadus	45-54	0.63	2021
6-8 stundas	6-8 stundas	Attālināti sāku strādāt pandēmijas laikā	Nebija nepieciešams un netika nodrošināts	Nebija nepieciešams un netika nodrošināts	Nebija nepieciešams un netika nodrošināts	Nebija nepieciešams un netika nodrošināts	Nebija nepieciešams un netika nodrošināts	Bija nepieciešams un tika nodrošināts visos gadījumos	Nebija nepieciešams un netika nodrošināts	Nebija nepieciešams un netika nodrošināts	Nebija nepieciešams un netika nodrošināts	Grūti pateikt/ Nav atbildes	Nebija nepieciešams un netika nodrošināts	Nē	Nē	Nē	49	Sieviete	Augstākā (bakalaurs, maģistrs, doktors)	Kurzeme	Cita pilsēta - Daugavpils, Liepāja, Jelgava, Jūrmala, Ventspils, Rēzekne, Valmiera, Jēkabpils un citas pilsētas	No 5 līdz 10 gadiem	45-54	0.63	2021
8-10 stundas	6-8 stundas	Attālināti sāku strādāt pandēmijas laikā	Bija nepieciešams, bet netika nodrošināts	Bija nepieciešams, bet netika nodrošināts	Bija nepieciešams un tika nodrošināts dažos gadījumos	Bija nepieciešams un tika nodrošināts dažos gadījumos	Bija nepieciešams, bet netika nodrošināts	Bija nepieciešams, bet netika nodrošināts	Bija nepieciešams, bet netika nodrošināts	Bija nepieciešams, bet netika nodrošināts	Bija nepieciešams, bet netika nodrošināts	Grūti pateikt/ Nav atbildes	Bija nepieciešams, bet netika nodrošināts	Jā	Jā	Grūti pateikt/Nav atbildes	48	Sieviete	Augstākā (bakalaurs, maģistrs, doktors)	Vidzeme	Lauki - lauku teritorijas	No 2 līdz 5 gadiem	45-54	0.63	2021
8-10 stundas	10 stundas un vairāk	Attālināti sāku strādāt pandēmijas laikā	Bija nepieciešams un tika nodrošināts visos gadījumos	Bija nepieciešams un tika nodrošināts visos gadījumos	Nebija nepieciešams un netika nodrošināts	Nebija nepieciešams un netika nodrošināts	Nebija nepieciešams un netika nodrošināts	Bija nepieciešams un tika nodrošināts visos gadījumos	Nebija nepieciešams un netika nodrošināts	Nebija nepieciešams un netika nodrošināts	Nebija nepieciešams un netika nodrošināts	Nebija nepieciešams un netika nodrošināts	Bija nepieciešams un tika nodrošināts dažos gadījumos	Nē	Nē	Nē	46	Sieviete	Augstākā (bakalaurs, maģistrs, doktors)	Rīga	Rīga - Rīgas pilsēta	No 1 līdz 2 gadiem	45-54	0.63	2021
8-10 stundas	6-8 stundas	Attālināti sāku strādāt pandēmijas laikā	Bija nepieciešams un tika nodrošināts visos gadījumos	Bija nepieciešams un tika nodrošināts visos gadījumos	Bija nepieciešams un tika nodrošināts visos gadījumos	Grūti pateikt/ Nav atbildes	Nebija nepieciešams un netika nodrošināts	Nebija nepieciešams un netika nodrošināts	Bija nepieciešams un tika nodrošināts visos gadījumos	Bija nepieciešams, bet netika nodrošināts	Nebija nepieciešams un netika nodrošināts	Bija nepieciešams, bet netika nodrošināts	Grūti pateikt/ Nav atbildes	Jā	Nē	Jā	39	Vīrietis	Augstākā (bakalaurs, maģistrs, doktors)	Rīga	Rīga - Rīgas pilsēta	Vairāk kā 10 gadus	35-44	1.26	2021
6-8 stundas	10 stundas un vairāk	Attālināti sāku strādāt pandēmijas laikā	Bija nepieciešams un tika nodrošināts visos gadījumos	Bija nepieciešams un tika nodrošināts dažos gadījumos	Bija nepieciešams un tika nodrošināts dažos gadījumos	Bija nepieciešams un tika nodrošināts dažos gadījumos	Nebija nepieciešams un netika nodrošināts	Bija nepieciešams un tika nodrošināts dažos gadījumos	Nebija nepieciešams un netika nodrošināts	Bija nepieciešams, bet netika nodrošināts	Bija nepieciešams, bet netika nodrošināts	Grūti pateikt/ Nav atbildes	Bija nepieciešams un tika nodrošināts dažos gadījumos	Jā	Jā	Nē	55	Sieviete	Augstākā (bakalaurs, maģistrs, doktors)	Vidzeme	Cita pilsēta - Daugavpils, Liepāja, Jelgava, Jūrmala, Ventspils, Rēzekne, Valmiera, Jēkabpils un citas pilsētas	Vairāk kā 10 gadus	55-64	0.87	2021
6-8 stundas	6-8 stundas	Attālināti sāku strādāt pandēmijas laikā	Bija nepieciešams un tika nodrošināts visos gadījumos	Bija nepieciešams un tika nodrošināts visos gadījumos	Bija nepieciešams un tika nodrošināts visos gadījumos	Bija nepieciešams un tika nodrošināts visos gadījumos	Nebija nepieciešams un netika nodrošināts	Nebija nepieciešams un netika nodrošināts	Bija nepieciešams un tika nodrošināts visos gadījumos	Nebija nepieciešams un netika nodrošināts	Nebija nepieciešams un netika nodrošināts	Grūti pateikt/ Nav atbildes	Nebija nepieciešams un netika nodrošināts	Grūti pateikt/Nav atbildes	Nē	Grūti pateikt/Nav atbildes	57	Sieviete	Augstākā (bakalaurs, maģistrs, doktors)	Vidzeme	Lauki - lauku teritorijas	No 5 līdz 10 gadiem	55-64	0.87	2021
8-10 stundas	6-8 stundas	Attālināti sāku strādāt pandēmijas laikā	Bija nepieciešams un tika nodrošināts visos gadījumos	Bija nepieciešams un tika nodrošināts visos gadījumos	Bija nepieciešams un tika nodrošināts dažos gadījumos	Bija nepieciešams un tika nodrošināts visos gadījumos	Bija nepieciešams un tika nodrošināts dažos gadījumos	Bija nepieciešams un tika nodrošināts visos gadījumos	Bija nepieciešams, bet netika nodrošināts	Bija nepieciešams, bet netika nodrošināts	Bija nepieciešams un tika nodrošināts visos gadījumos	Bija nepieciešams un tika nodrošināts visos gadījumos	Bija nepieciešams un tika nodrošināts visos gadījumos	Jā	Jā	Jā	45	Sieviete	Augstākā (bakalaurs, maģistrs, doktors)	Rīga	Rīga - Rīgas pilsēta	Vairāk kā 10 gadus	45-54	0.63	2021
8-10 stundas	10 stundas un vairāk	Attālināti sāku strādāt pandēmijas laikā	Bija nepieciešams un tika nodrošināts visos gadījumos	Bija nepieciešams un tika nodrošināts visos gadījumos	Bija nepieciešams un tika nodrošināts visos gadījumos	Nebija nepieciešams un netika nodrošināts	Nebija nepieciešams un netika nodrošināts	Nebija nepieciešams un netika nodrošināts	Nebija nepieciešams un netika nodrošināts	Bija nepieciešams, bet netika nodrošināts	Nebija nepieciešams un netika nodrošināts	Grūti pateikt/ Nav atbildes	Bija nepieciešams un tika nodrošināts visos gadījumos	Jā	Jā	Jā	64	Sieviete	Augstākā (bakalaurs, maģistrs, doktors)	Pierīga	Cita pilsēta - Daugavpils, Liepāja, Jelgava, Jūrmala, Ventspils, Rēzekne, Valmiera, Jēkabpils un citas pilsētas	Vairāk kā 10 gadus	55-64	0.87	2021
6-8 stundas	6-8 stundas	Attālināti sāku strādāt pandēmijas laikā	Bija nepieciešams un tika nodrošināts visos gadījumos	Nebija nepieciešams un netika nodrošināts	Bija nepieciešams un tika nodrošināts visos gadījumos	Bija nepieciešams un tika nodrošināts dažos gadījumos	Nebija nepieciešams un netika nodrošināts	Nebija nepieciešams un netika nodrošināts	Grūti pateikt/ Nav atbildes	Bija nepieciešams, bet netika nodrošināts	Nebija nepieciešams un netika nodrošināts	Grūti pateikt/ Nav atbildes	Bija nepieciešams, bet netika nodrošināts	Jā	Nē	Jā	32	Vīrietis	Augstākā (bakalaurs, maģistrs, doktors)	Pierīga	Rīga - Rīgas pilsēta	No 2 līdz 5 gadiem	25-34	1.36	2021
6-8 stundas	6-8 stundas	Attālināti sāku strādāt pandēmijas laikā	Bija nepieciešams un tika nodrošināts visos gadījumos	Bija nepieciešams un tika nodrošināts visos gadījumos	Bija nepieciešams un tika nodrošināts visos gadījumos	Bija nepieciešams un tika nodrošināts visos gadījumos	Bija nepieciešams, bet netika nodrošināts	Bija nepieciešams, bet netika nodrošināts	Bija nepieciešams, bet netika nodrošināts	Bija nepieciešams, bet netika nodrošināts	Grūti pateikt/ Nav atbildes	Grūti pateikt/ Nav atbildes	Bija nepieciešams, bet netika nodrošināts	Jā	Jā	Jā	58	Vīrietis	Augstākā (bakalaurs, maģistrs, doktors)	Rīga	Rīga - Rīgas pilsēta	Vairāk kā 10 gadus	55-64	3.43	2021
6-8 stundas	8-10 stundas	Attālināti sāku strādāt pandēmijas laikā	Bija nepieciešams un tika nodrošināts visos gadījumos	Bija nepieciešams un tika nodrošināts visos gadījumos	Bija nepieciešams un tika nodrošināts dažos gadījumos	Bija nepieciešams un tika nodrošināts dažos gadījumos	Bija nepieciešams un tika nodrošināts dažos gadījumos	Bija nepieciešams un tika nodrošināts dažos gadījumos	Bija nepieciešams un tika nodrošināts visos gadījumos	Bija nepieciešams un tika nodrošināts dažos gadījumos	Bija nepieciešams un tika nodrošināts dažos gadījumos	Bija nepieciešams un tika nodrošināts dažos gadījumos	Bija nepieciešams un tika nodrošināts dažos gadījumos	Jā	Jā	Jā	29	Vīrietis	Augstākā (bakalaurs, maģistrs, doktors)	Rīga	Rīga - Rīgas pilsēta	No 2 līdz 5 gadiem	25-34	1.36	2021
8-10 stundas	10 stundas un vairāk	Attālināti sāku strādāt pandēmijas laikā	Bija nepieciešams un tika nodrošināts dažos gadījumos	Bija nepieciešams un tika nodrošināts visos gadījumos	Bija nepieciešams, bet netika nodrošināts	Bija nepieciešams un tika nodrošināts dažos gadījumos	Bija nepieciešams, bet netika nodrošināts	Bija nepieciešams, bet netika nodrošināts	Bija nepieciešams, bet netika nodrošināts	Grūti pateikt/ Nav atbildes	Bija nepieciešams, bet netika nodrošināts	Grūti pateikt/ Nav atbildes	Bija nepieciešams, bet netika nodrošināts	Jā	Jā	Jā	38	Sieviete	Augstākā (bakalaurs, maģistrs, doktors)	Rīga	Rīga - Rīgas pilsēta	No 1 līdz 2 gadiem	35-44	0.54	2021
8-10 stundas	8-10 stundas	Attālināti sāku strādāt pandēmijas laikā	Bija nepieciešams un tika nodrošināts visos gadījumos	Bija nepieciešams un tika nodrošināts visos gadījumos	Bija nepieciešams un tika nodrošināts visos gadījumos	Bija nepieciešams un tika nodrošināts visos gadījumos	Bija nepieciešams un tika nodrošināts visos gadījumos	Bija nepieciešams un tika nodrošināts visos gadījumos	Bija nepieciešams un tika nodrošināts visos gadījumos	Bija nepieciešams un tika nodrošināts visos gadījumos	Bija nepieciešams un tika nodrošināts visos gadījumos	Bija nepieciešams un tika nodrošināts visos gadījumos	Bija nepieciešams un tika nodrošināts visos gadījumos	Nē	Nē	Jā	21	Vīrietis	Vidējā (pabeigta vidusskola, ģimnāzija)	Rīga	Rīga - Rīgas pilsēta	Līdz 1 gadam	18-24	2.34	2021
6-8 stundas	6-8 stundas	Attālināti sāku strādāt pandēmijas laikā	Bija nepieciešams un tika nodrošināts visos gadījumos	Bija nepieciešams un tika nodrošināts visos gadījumos	Bija nepieciešams un tika nodrošināts visos gadījumos	Bija nepieciešams un tika nodrošināts visos gadījumos	Grūti pateikt/ Nav atbildes	Bija nepieciešams un tika nodrošināts visos gadījumos	Bija nepieciešams un tika nodrošināts visos gadījumos	Bija nepieciešams un tika nodrošināts visos gadījumos	Bija nepieciešams un tika nodrošināts dažos gadījumos	Bija nepieciešams un tika nodrošināts visos gadījumos	Bija nepieciešams un tika nodrošināts visos gadījumos	Nē	Nē	Grūti pateikt/Nav atbildes	37	Sieviete	Augstākā (bakalaurs, maģistrs, doktors)	Zemgale	Lauki - lauku teritorijas	Vairāk kā 10 gadus	35-44	0.54	2021
8-10 stundas	Mazāk par 6 stundām	Attālināti sāku strādāt pandēmijas laikā	Bija nepieciešams un tika nodrošināts visos gadījumos	Bija nepieciešams un tika nodrošināts visos gadījumos	Bija nepieciešams un tika nodrošināts dažos gadījumos	Bija nepieciešams un tika nodrošināts visos gadījumos	Nebija nepieciešams un netika nodrošināts	Bija nepieciešams un tika nodrošināts dažos gadījumos	Nebija nepieciešams un netika nodrošināts	Bija nepieciešams, bet netika nodrošināts	Nebija nepieciešams un netika nodrošināts	Grūti pateikt/ Nav atbildes	Bija nepieciešams un tika nodrošināts dažos gadījumos	Jā	Jā	Grūti pateikt/Nav atbildes	43	Sieviete	Augstākā (bakalaurs, maģistrs, doktors)	Vidzeme	Lauki - lauku teritorijas	Vairāk kā 10 gadus	35-44	0.54	2021
6-8 stundas	6-8 stundas	Attālināti strādāju jau pirms pandēmijas	Bija nepieciešams un tika nodrošināts dažos gadījumos	Nebija nepieciešams un netika nodrošināts	Nebija nepieciešams un netika nodrošināts	Nebija nepieciešams un netika nodrošināts	Bija nepieciešams, bet netika nodrošināts	Nebija nepieciešams un netika nodrošināts	Bija nepieciešams, bet netika nodrošināts	Nebija nepieciešams un netika nodrošināts	Nebija nepieciešams un netika nodrošināts	Bija nepieciešams, bet netika nodrošināts	Bija nepieciešams, bet netika nodrošināts	Nē	Jā	Jā	28	Vīrietis	Augstākā (bakalaurs, maģistrs, doktors)	Kurzeme	Cita pilsēta - Daugavpils, Liepāja, Jelgava, Jūrmala, Ventspils, Rēzekne, Valmiera, Jēkabpils un citas pilsētas	Līdz 1 gadam	25-34	1.36	2021
8-10 stundas	6-8 stundas	Attālināti sāku strādāt pandēmijas laikā	Bija nepieciešams un tika nodrošināts visos gadījumos	Bija nepieciešams un tika nodrošināts visos gadījumos	Bija nepieciešams un tika nodrošināts visos gadījumos	Nebija nepieciešams un netika nodrošināts	Nebija nepieciešams un netika nodrošināts	Bija nepieciešams un tika nodrošināts visos gadījumos	Nebija nepieciešams un netika nodrošināts	Bija nepieciešams, bet netika nodrošināts	Bija nepieciešams, bet netika nodrošināts	Bija nepieciešams, bet netika nodrošināts	Bija nepieciešams un tika nodrošināts dažos gadījumos	Jā	Jā	Jā	45	Sieviete	Augstākā (bakalaurs, maģistrs, doktors)	Rīga	Rīga - Rīgas pilsēta	Vairāk kā 10 gadus	45-54	0.63	2021
8-10 stundas	8-10 stundas	Attālināti sāku strādāt pandēmijas laikā	Bija nepieciešams un tika nodrošināts visos gadījumos	Bija nepieciešams un tika nodrošināts visos gadījumos	Bija nepieciešams un tika nodrošināts visos gadījumos	Bija nepieciešams un tika nodrošināts visos gadījumos	Nebija nepieciešams un netika nodrošināts	Bija nepieciešams un tika nodrošināts visos gadījumos	Bija nepieciešams un tika nodrošināts visos gadījumos	Nebija nepieciešams un netika nodrošināts	Bija nepieciešams un tika nodrošināts visos gadījumos	Bija nepieciešams un tika nodrošināts visos gadījumos	Bija nepieciešams un tika nodrošināts visos gadījumos	Nē	Nē	Jā	43	Sieviete	Augstākā (bakalaurs, maģistrs, doktors)	Vidzeme	Cita pilsēta - Daugavpils, Liepāja, Jelgava, Jūrmala, Ventspils, Rēzekne, Valmiera, Jēkabpils un citas pilsētas	No 2 līdz 5 gadiem	35-44	0.54	2021
8-10 stundas	8-10 stundas	Attālināti strādāju jau pirms pandēmijas	Nebija nepieciešams un netika nodrošināts	Nebija nepieciešams un netika nodrošināts	Nebija nepieciešams un netika nodrošināts	Nebija nepieciešams un netika nodrošināts	Nebija nepieciešams un netika nodrošināts	Bija nepieciešams un tika nodrošināts dažos gadījumos	Bija nepieciešams un tika nodrošināts dažos gadījumos	Bija nepieciešams, bet netika nodrošināts	Bija nepieciešams un tika nodrošināts dažos gadījumos	Grūti pateikt/ Nav atbildes	Bija nepieciešams, bet netika nodrošināts	Nē	Nē	Jā	37	Vīrietis	Vidējā (pabeigta vidusskola, ģimnāzija)	Pierīga	Lauki - lauku teritorijas	No 2 līdz 5 gadiem	35-44	1.26	2021
Mazāk par 6 stundām	Mazāk par 6 stundām	Attālināti strādāju jau pirms pandēmijas	Bija nepieciešams un tika nodrošināts visos gadījumos	Bija nepieciešams un tika nodrošināts visos gadījumos	Bija nepieciešams un tika nodrošināts visos gadījumos	Bija nepieciešams un tika nodrošināts visos gadījumos	Nebija nepieciešams un netika nodrošināts	Nebija nepieciešams un netika nodrošināts	Bija nepieciešams un tika nodrošināts visos gadījumos	Nebija nepieciešams un netika nodrošināts	Grūti pateikt/ Nav atbildes	Bija nepieciešams un tika nodrošināts visos gadījumos	Nebija nepieciešams un netika nodrošināts	Nē	Nē	Jā	70	Sieviete	Augstākā (bakalaurs, maģistrs, doktors)	Pierīga	Rīga - Rīgas pilsēta	No 5 līdz 10 gadiem	65-74	1.67	2021
6-8 stundas	6-8 stundas	Attālināti sāku strādāt pandēmijas laikā	Bija nepieciešams un tika nodrošināts visos gadījumos	Bija nepieciešams un tika nodrošināts visos gadījumos	Bija nepieciešams un tika nodrošināts visos gadījumos	Bija nepieciešams un tika nodrošināts visos gadījumos	Nebija nepieciešams un netika nodrošināts	Grūti pateikt/ Nav atbildes	Nebija nepieciešams un netika nodrošināts	Nebija nepieciešams un netika nodrošināts	Nebija nepieciešams un netika nodrošināts	Nebija nepieciešams un netika nodrošināts	Nebija nepieciešams un netika nodrošināts	Nē	Nē	Jā	46	Sieviete	Augstākā (bakalaurs, maģistrs, doktors)	Pierīga	Cita pilsēta - Daugavpils, Liepāja, Jelgava, Jūrmala, Ventspils, Rēzekne, Valmiera, Jēkabpils un citas pilsētas	Vairāk kā 10 gadus	45-54	0.63	2021
10 stundas un vairāk	10 stundas un vairāk	Attālināti sāku strādāt pandēmijas laikā	Bija nepieciešams un tika nodrošināts visos gadījumos	Bija nepieciešams un tika nodrošināts visos gadījumos	Bija nepieciešams un tika nodrošināts visos gadījumos	Bija nepieciešams un tika nodrošināts visos gadījumos	Nebija nepieciešams un netika nodrošināts	Nebija nepieciešams un netika nodrošināts	Nebija nepieciešams un netika nodrošināts	Bija nepieciešams, bet netika nodrošināts	Nebija nepieciešams un netika nodrošināts	Grūti pateikt/ Nav atbildes	Nebija nepieciešams un netika nodrošināts	Jā	Jā	Jā	61	Sieviete	Augstākā (bakalaurs, maģistrs, doktors)	Vidzeme	Cita pilsēta - Daugavpils, Liepāja, Jelgava, Jūrmala, Ventspils, Rēzekne, Valmiera, Jēkabpils un citas pilsētas	Vairāk kā 10 gadus	55-64	0.87	2021
6-8 stundas	6-8 stundas	Attālināti sāku strādāt pandēmijas laikā	Bija nepieciešams un tika nodrošināts visos gadījumos	Bija nepieciešams un tika nodrošināts visos gadījumos	Bija nepieciešams un tika nodrošināts visos gadījumos	Bija nepieciešams un tika nodrošināts visos gadījumos	Bija nepieciešams un tika nodrošināts visos gadījumos	Bija nepieciešams un tika nodrošināts visos gadījumos	Bija nepieciešams un tika nodrošināts visos gadījumos	Bija nepieciešams un tika nodrošināts visos gadījumos	Bija nepieciešams un tika nodrošināts visos gadījumos	Bija nepieciešams un tika nodrošināts visos gadījumos	Bija nepieciešams un tika nodrošināts visos gadījumos	Nē	Nē	Jā	33	Vīrietis	Augstākā (bakalaurs, maģistrs, doktors)	Rīga	Rīga - Rīgas pilsēta	No 2 līdz 5 gadiem	25-34	1.36	2021
6-8 stundas	6-8 stundas	Attālināti sāku strādāt pandēmijas laikā	Bija nepieciešams un tika nodrošināts visos gadījumos	Bija nepieciešams un tika nodrošināts visos gadījumos	Nebija nepieciešams un netika nodrošināts	Grūti pateikt/ Nav atbildes	Grūti pateikt/ Nav atbildes	Grūti pateikt/ Nav atbildes	Grūti pateikt/ Nav atbildes	Nebija nepieciešams un netika nodrošināts	Nebija nepieciešams un netika nodrošināts	Grūti pateikt/ Nav atbildes	Nebija nepieciešams un netika nodrošināts	Nē	Nē	Jā	55	Sieviete	Augstākā (bakalaurs, maģistrs, doktors)	Vidzeme	Lauki - lauku teritorijas	Vairāk kā 10 gadus	55-64	0.87	2021
8-10 stundas	6-8 stundas	Attālināti sāku strādāt pandēmijas laikā	Nebija nepieciešams un netika nodrošināts	Bija nepieciešams un tika nodrošināts visos gadījumos	Nebija nepieciešams un netika nodrošināts	Nebija nepieciešams un netika nodrošināts	Grūti pateikt/ Nav atbildes	Bija nepieciešams un tika nodrošināts visos gadījumos	Bija nepieciešams un tika nodrošināts visos gadījumos	Bija nepieciešams, bet netika nodrošināts	Grūti pateikt/ Nav atbildes	Grūti pateikt/ Nav atbildes	Bija nepieciešams un tika nodrošināts visos gadījumos	Jā	Nē	Grūti pateikt/Nav atbildes	37	Sieviete	Augstākā (bakalaurs, maģistrs, doktors)	Latgale	Cita pilsēta - Daugavpils, Liepāja, Jelgava, Jūrmala, Ventspils, Rēzekne, Valmiera, Jēkabpils un citas pilsētas	Vairāk kā 10 gadus	35-44	0.54	2021
6-8 stundas	8-10 stundas	Attālināti sāku strādāt pandēmijas laikā	Bija nepieciešams un tika nodrošināts visos gadījumos	Bija nepieciešams un tika nodrošināts visos gadījumos	Bija nepieciešams un tika nodrošināts visos gadījumos	Nebija nepieciešams un netika nodrošināts	Nebija nepieciešams un netika nodrošināts	Nebija nepieciešams un netika nodrošināts	Nebija nepieciešams un netika nodrošināts	Nebija nepieciešams un netika nodrošināts	Nebija nepieciešams un netika nodrošināts	Nebija nepieciešams un netika nodrošināts	Nebija nepieciešams un netika nodrošināts	Nē	Nē	Nē	37	Sieviete	Augstākā (bakalaurs, maģistrs, doktors)	Kurzeme	Lauki - lauku teritorijas	Vairāk kā 10 gadus	35-44	0.54	2021
8-10 stundas	10 stundas un vairāk	Attālināti sāku strādāt pandēmijas laikā	Bija nepieciešams un tika nodrošināts visos gadījumos	Bija nepieciešams un tika nodrošināts visos gadījumos	Bija nepieciešams un tika nodrošināts visos gadījumos	Bija nepieciešams un tika nodrošināts visos gadījumos	Nebija nepieciešams un netika nodrošināts	Nebija nepieciešams un netika nodrošināts	Bija nepieciešams, bet netika nodrošināts	Bija nepieciešams un tika nodrošināts dažos gadījumos	Bija nepieciešams, bet netika nodrošināts	Bija nepieciešams, bet netika nodrošināts	Bija nepieciešams un tika nodrošināts dažos gadījumos	Nē	Nē	Jā	52	Vīrietis	Augstākā (bakalaurs, maģistrs, doktors)	Rīga	Rīga - Rīgas pilsēta	Vairāk kā 10 gadus	45-54	1.85	2021
8-10 stundas	8-10 stundas	Attālināti sāku strādāt pandēmijas laikā	Bija nepieciešams un tika nodrošināts visos gadījumos	Bija nepieciešams un tika nodrošināts visos gadījumos	Bija nepieciešams un tika nodrošināts visos gadījumos	Bija nepieciešams un tika nodrošināts visos gadījumos	Bija nepieciešams, bet netika nodrošināts	Bija nepieciešams un tika nodrošināts dažos gadījumos	Nebija nepieciešams un netika nodrošināts	Nebija nepieciešams un netika nodrošināts	Bija nepieciešams un tika nodrošināts visos gadījumos	Nebija nepieciešams un netika nodrošināts	Bija nepieciešams un tika nodrošināts visos gadījumos	Nē	Nē	Nē	25	Vīrietis	Augstākā (bakalaurs, maģistrs, doktors)	Rīga	Rīga - Rīgas pilsēta	No 2 līdz 5 gadiem	25-34	1.36	2021
6-8 stundas	6-8 stundas	Attālināti sāku strādāt pandēmijas laikā	Bija nepieciešams un tika nodrošināts visos gadījumos	Bija nepieciešams un tika nodrošināts visos gadījumos	Bija nepieciešams un tika nodrošināts visos gadījumos	Bija nepieciešams un tika nodrošināts visos gadījumos	Bija nepieciešams un tika nodrošināts visos gadījumos	Nebija nepieciešams un netika nodrošināts	Bija nepieciešams, bet netika nodrošināts	Bija nepieciešams, bet netika nodrošināts	Bija nepieciešams un tika nodrošināts dažos gadījumos	Bija nepieciešams un tika nodrošināts visos gadījumos	Bija nepieciešams un tika nodrošināts visos gadījumos	Nē	Nē	Jā	34	Sieviete	Augstākā (bakalaurs, maģistrs, doktors)	Rīga	Rīga - Rīgas pilsēta	No 1 līdz 2 gadiem	25-34	0.82	2021
8-10 stundas	8-10 stundas	Attālināti sāku strādāt pandēmijas laikā	Bija nepieciešams un tika nodrošināts visos gadījumos	Bija nepieciešams un tika nodrošināts visos gadījumos	Bija nepieciešams un tika nodrošināts dažos gadījumos	Bija nepieciešams un tika nodrošināts dažos gadījumos	Bija nepieciešams, bet netika nodrošināts	Bija nepieciešams, bet netika nodrošināts	Bija nepieciešams un tika nodrošināts dažos gadījumos	Bija nepieciešams, bet netika nodrošināts	Bija nepieciešams, bet netika nodrošināts	Bija nepieciešams, bet netika nodrošināts	Bija nepieciešams, bet netika nodrošināts	Jā	Jā	Jā	39	Sieviete	Augstākā (bakalaurs, maģistrs, doktors)	Vidzeme	Lauki - lauku teritorijas	Līdz 1 gadam	35-44	0.54	2021
8-10 stundas	10 stundas un vairāk	Attālināti sāku strādāt pandēmijas laikā	Bija nepieciešams un tika nodrošināts visos gadījumos	Bija nepieciešams un tika nodrošināts dažos gadījumos	Nebija nepieciešams un netika nodrošināts	Nebija nepieciešams un netika nodrošināts	Bija nepieciešams, bet netika nodrošināts	Bija nepieciešams, bet netika nodrošināts	Bija nepieciešams un tika nodrošināts dažos gadījumos	Bija nepieciešams, bet netika nodrošināts	Bija nepieciešams un tika nodrošināts dažos gadījumos	Bija nepieciešams, bet netika nodrošināts	Bija nepieciešams, bet netika nodrošināts	Jā	Jā	Jā	47	Sieviete	Augstākā (bakalaurs, maģistrs, doktors)	Kurzeme	Lauki - lauku teritorijas	No 2 līdz 5 gadiem	45-54	0.63	2021
8-10 stundas	8-10 stundas	Attālināti sāku strādāt pandēmijas laikā	Nebija nepieciešams un netika nodrošināts	Bija nepieciešams un tika nodrošināts visos gadījumos	Nebija nepieciešams un netika nodrošināts	Nebija nepieciešams un netika nodrošināts	Nebija nepieciešams un netika nodrošināts	Nebija nepieciešams un netika nodrošināts	Bija nepieciešams un tika nodrošināts visos gadījumos	Nebija nepieciešams un netika nodrošināts	Nebija nepieciešams un netika nodrošināts	Bija nepieciešams un tika nodrošināts visos gadījumos	Nebija nepieciešams un netika nodrošināts	Nē	Nē	Nē	24	Sieviete	Vidējā (pabeigta vidusskola, ģimnāzija)	Vidzeme	Lauki - lauku teritorijas	No 1 līdz 2 gadiem	18-24	0.63	2021
8-10 stundas	6-8 stundas	Attālināti sāku strādāt pandēmijas laikā	Bija nepieciešams, bet netika nodrošināts	Bija nepieciešams un tika nodrošināts visos gadījumos	Bija nepieciešams un tika nodrošināts visos gadījumos	Nebija nepieciešams un netika nodrošināts	Bija nepieciešams, bet netika nodrošināts	Bija nepieciešams, bet netika nodrošināts	Bija nepieciešams, bet netika nodrošināts	Bija nepieciešams, bet netika nodrošināts	Bija nepieciešams un tika nodrošināts visos gadījumos	Bija nepieciešams, bet netika nodrošināts	Bija nepieciešams, bet netika nodrošināts	Nē	Nē	Jā	26	Vīrietis	Augstākā (bakalaurs, maģistrs, doktors)	Rīga	Rīga - Rīgas pilsēta	No 5 līdz 10 gadiem	25-34	1.36	2021
8-10 stundas	8-10 stundas	Attālināti sāku strādāt pandēmijas laikā	Bija nepieciešams, bet netika nodrošināts	Bija nepieciešams un tika nodrošināts dažos gadījumos	Bija nepieciešams, bet netika nodrošināts	Bija nepieciešams, bet netika nodrošināts	Bija nepieciešams, bet netika nodrošināts	Bija nepieciešams, bet netika nodrošināts	Bija nepieciešams, bet netika nodrošināts	Bija nepieciešams, bet netika nodrošināts	Bija nepieciešams, bet netika nodrošināts	Grūti pateikt/ Nav atbildes	Bija nepieciešams, bet netika nodrošināts	Jā	Nē	Jā	25	Vīrietis	Vidējā (pabeigta vidusskola, ģimnāzija)	Rīga	Rīga - Rīgas pilsēta	Līdz 1 gadam	25-34	1.36	2021
6-8 stundas	8-10 stundas	Attālināti sāku strādāt pandēmijas laikā	Bija nepieciešams un tika nodrošināts visos gadījumos	Bija nepieciešams un tika nodrošināts visos gadījumos	Bija nepieciešams un tika nodrošināts visos gadījumos	Bija nepieciešams un tika nodrošināts visos gadījumos	Bija nepieciešams, bet netika nodrošināts	Bija nepieciešams, bet netika nodrošināts	Bija nepieciešams, bet netika nodrošināts	Bija nepieciešams, bet netika nodrošināts	Bija nepieciešams, bet netika nodrošināts	Bija nepieciešams, bet netika nodrošināts	Bija nepieciešams, bet netika nodrošināts	Jā	Jā	Jā	44	Vīrietis	Augstākā (bakalaurs, maģistrs, doktors)	Rīga	Rīga - Rīgas pilsēta	Vairāk kā 10 gadus	35-44	1.26	2021
8-10 stundas	8-10 stundas	Attālināti sāku strādāt pandēmijas laikā	Bija nepieciešams un tika nodrošināts visos gadījumos	Bija nepieciešams un tika nodrošināts visos gadījumos	Bija nepieciešams un tika nodrošināts visos gadījumos	Bija nepieciešams un tika nodrošināts visos gadījumos	Nebija nepieciešams un netika nodrošināts	Nebija nepieciešams un netika nodrošināts	Nebija nepieciešams un netika nodrošināts	Nebija nepieciešams un netika nodrošināts	Nebija nepieciešams un netika nodrošināts	Nebija nepieciešams un netika nodrošināts	Nebija nepieciešams un netika nodrošināts	Nē	Nē	Nē	56	Sieviete	Augstākā (bakalaurs, maģistrs, doktors)	Zemgale	Cita pilsēta - Daugavpils, Liepāja, Jelgava, Jūrmala, Ventspils, Rēzekne, Valmiera, Jēkabpils un citas pilsētas	No 2 līdz 5 gadiem	55-64	0.87	2021
8-10 stundas	10 stundas un vairāk	Attālināti sāku strādāt pandēmijas laikā	Bija nepieciešams un tika nodrošināts visos gadījumos	Bija nepieciešams un tika nodrošināts visos gadījumos	Bija nepieciešams un tika nodrošināts visos gadījumos	Bija nepieciešams un tika nodrošināts visos gadījumos	Bija nepieciešams un tika nodrošināts visos gadījumos	Bija nepieciešams un tika nodrošināts visos gadījumos	Bija nepieciešams un tika nodrošināts visos gadījumos	Bija nepieciešams un tika nodrošināts visos gadījumos	Bija nepieciešams un tika nodrošināts visos gadījumos	Grūti pateikt/ Nav atbildes	Bija nepieciešams un tika nodrošināts visos gadījumos	Nē	Nē	Nē	38	Sieviete	Augstākā (bakalaurs, maģistrs, doktors)	Rīga	Rīga - Rīgas pilsēta	No 1 līdz 2 gadiem	35-44	0.54	2021
8-10 stundas	8-10 stundas	Attālināti sāku strādāt pandēmijas laikā	Bija nepieciešams un tika nodrošināts visos gadījumos	Bija nepieciešams un tika nodrošināts visos gadījumos	Bija nepieciešams un tika nodrošināts dažos gadījumos	Bija nepieciešams un tika nodrošināts dažos gadījumos	Bija nepieciešams, bet netika nodrošināts	Bija nepieciešams, bet netika nodrošināts	Bija nepieciešams, bet netika nodrošināts	Bija nepieciešams, bet netika nodrošināts	Nebija nepieciešams un netika nodrošināts	Bija nepieciešams, bet netika nodrošināts	Bija nepieciešams, bet netika nodrošināts	Jā	Nē	Jā	43	Sieviete	Augstākā (bakalaurs, maģistrs, doktors)	Rīga	Rīga - Rīgas pilsēta	No 2 līdz 5 gadiem	35-44	0.54	2021
6-8 stundas	6-8 stundas	Attālināti sāku strādāt pandēmijas laikā	Bija nepieciešams un tika nodrošināts visos gadījumos	Nebija nepieciešams un netika nodrošināts	Nebija nepieciešams un netika nodrošināts	Bija nepieciešams un tika nodrošināts dažos gadījumos	Bija nepieciešams un tika nodrošināts visos gadījumos	Nebija nepieciešams un netika nodrošināts	Nebija nepieciešams un netika nodrošināts	Nebija nepieciešams un netika nodrošināts	Nebija nepieciešams un netika nodrošināts	Nebija nepieciešams un netika nodrošināts	Nebija nepieciešams un netika nodrošināts	Jā	Nē	Jā	30	Sieviete	Profesionālā vidējā (pabeigta arodskola, arodvidusskola, tehnikums)	Latgale	Cita pilsēta - Daugavpils, Liepāja, Jelgava, Jūrmala, Ventspils, Rēzekne, Valmiera, Jēkabpils un citas pilsētas	No 1 līdz 2 gadiem	25-34	0.82	2021
8-10 stundas	10 stundas un vairāk	Attālināti sāku strādāt pandēmijas laikā	Nebija nepieciešams un netika nodrošināts	Nebija nepieciešams un netika nodrošināts	Nebija nepieciešams un netika nodrošināts	Nebija nepieciešams un netika nodrošināts	Nebija nepieciešams un netika nodrošināts	Nebija nepieciešams un netika nodrošināts	Nebija nepieciešams un netika nodrošināts	Bija nepieciešams, bet netika nodrošināts	Nebija nepieciešams un netika nodrošināts	Grūti pateikt/ Nav atbildes	Nebija nepieciešams un netika nodrošināts	Grūti pateikt/Nav atbildes	Jā	Jā	50	Sieviete	Augstākā (bakalaurs, maģistrs, doktors)	Kurzeme	Lauki - lauku teritorijas	Vairāk kā 10 gadus	45-54	0.63	2021
6-8 stundas	6-8 stundas	Attālināti sāku strādāt pandēmijas laikā	Bija nepieciešams un tika nodrošināts visos gadījumos	Bija nepieciešams un tika nodrošināts visos gadījumos	Nebija nepieciešams un netika nodrošināts	Nebija nepieciešams un netika nodrošināts	Nebija nepieciešams un netika nodrošināts	Bija nepieciešams, bet netika nodrošināts	Nebija nepieciešams un netika nodrošināts	Nebija nepieciešams un netika nodrošināts	Bija nepieciešams, bet netika nodrošināts	Grūti pateikt/ Nav atbildes	Nebija nepieciešams un netika nodrošināts	Jā	Nē	Grūti pateikt/Nav atbildes	28	Vīrietis	Augstākā (bakalaurs, maģistrs, doktors)	Pierīga	Cita pilsēta - Daugavpils, Liepāja, Jelgava, Jūrmala, Ventspils, Rēzekne, Valmiera, Jēkabpils un citas pilsētas	Līdz 1 gadam	25-34	1.36	2021
8-10 stundas	10 stundas un vairāk	Attālināti strādāju jau pirms pandēmijas	Bija nepieciešams, bet netika nodrošināts	Bija nepieciešams un tika nodrošināts visos gadījumos	Bija nepieciešams un tika nodrošināts dažos gadījumos	Nebija nepieciešams un netika nodrošināts	Grūti pateikt/ Nav atbildes	Bija nepieciešams un tika nodrošināts visos gadījumos	Bija nepieciešams un tika nodrošināts visos gadījumos	Bija nepieciešams, bet netika nodrošināts	Bija nepieciešams, bet netika nodrošināts	Bija nepieciešams, bet netika nodrošināts	Bija nepieciešams, bet netika nodrošināts	Jā	Jā	Nē	64	Vīrietis	Augstākā (bakalaurs, maģistrs, doktors)	Pierīga	Rīga - Rīgas pilsēta	Vairāk kā 10 gadus	55-64	3.43	2021
6-8 stundas	8-10 stundas	Attālināti strādāju jau pirms pandēmijas	Bija nepieciešams un tika nodrošināts visos gadījumos	Bija nepieciešams un tika nodrošināts visos gadījumos	Bija nepieciešams un tika nodrošināts visos gadījumos	Bija nepieciešams un tika nodrošināts visos gadījumos	Nebija nepieciešams un netika nodrošināts	Nebija nepieciešams un netika nodrošināts	Nebija nepieciešams un netika nodrošināts	Nebija nepieciešams un netika nodrošināts	Nebija nepieciešams un netika nodrošināts	Grūti pateikt/ Nav atbildes	Bija nepieciešams, bet netika nodrošināts	Grūti pateikt/Nav atbildes	Jā	Jā	36	Sieviete	Vidējā (pabeigta vidusskola, ģimnāzija)	Pierīga	Cita pilsēta - Daugavpils, Liepāja, Jelgava, Jūrmala, Ventspils, Rēzekne, Valmiera, Jēkabpils un citas pilsētas	No 1 līdz 2 gadiem	35-44	0.54	2021
8-10 stundas	8-10 stundas	Attālināti sāku strādāt pandēmijas laikā	Bija nepieciešams un tika nodrošināts visos gadījumos	Nebija nepieciešams un netika nodrošināts	Nebija nepieciešams un netika nodrošināts	Nebija nepieciešams un netika nodrošināts	Nebija nepieciešams un netika nodrošināts	Nebija nepieciešams un netika nodrošināts	Bija nepieciešams un tika nodrošināts dažos gadījumos	Bija nepieciešams un tika nodrošināts dažos gadījumos	Bija nepieciešams un tika nodrošināts visos gadījumos	Nebija nepieciešams un netika nodrošināts	Bija nepieciešams un tika nodrošināts visos gadījumos	Nē	Nē	Nē	49	Vīrietis	Augstākā (bakalaurs, maģistrs, doktors)	Rīga	Rīga - Rīgas pilsēta	Vairāk kā 10 gadus	45-54	1.85	2021
8-10 stundas	6-8 stundas	Attālināti sāku strādāt pandēmijas laikā	Bija nepieciešams, bet netika nodrošināts	Bija nepieciešams un tika nodrošināts visos gadījumos	Bija nepieciešams, bet netika nodrošināts	Bija nepieciešams, bet netika nodrošināts	Bija nepieciešams, bet netika nodrošināts	Bija nepieciešams, bet netika nodrošināts	Bija nepieciešams, bet netika nodrošināts	Bija nepieciešams, bet netika nodrošināts	Nebija nepieciešams un netika nodrošināts	Bija nepieciešams, bet netika nodrošināts	Bija nepieciešams, bet netika nodrošināts	Nē	Nē	Grūti pateikt/Nav atbildes	33	Vīrietis	Vidējā (pabeigta vidusskola, ģimnāzija)	Rīga	Rīga - Rīgas pilsēta	No 5 līdz 10 gadiem	25-34	1.36	2021
8-10 stundas	8-10 stundas	Attālināti sāku strādāt pandēmijas laikā	Bija nepieciešams un tika nodrošināts visos gadījumos	Bija nepieciešams un tika nodrošināts visos gadījumos	Nebija nepieciešams un netika nodrošināts	Nebija nepieciešams un netika nodrošināts	Bija nepieciešams, bet netika nodrošināts	Bija nepieciešams un tika nodrošināts visos gadījumos	Bija nepieciešams un tika nodrošināts visos gadījumos	Nebija nepieciešams un netika nodrošināts	Bija nepieciešams, bet netika nodrošināts	Nebija nepieciešams un netika nodrošināts	Bija nepieciešams, bet netika nodrošināts	Nē	Jā	Nē	42	Vīrietis	Augstākā (bakalaurs, maģistrs, doktors)	Rīga	Rīga - Rīgas pilsēta	Vairāk kā 10 gadus	35-44	1.26	2021
8-10 stundas	10 stundas un vairāk	Attālināti sāku strādāt pandēmijas laikā	Bija nepieciešams un tika nodrošināts visos gadījumos	Bija nepieciešams un tika nodrošināts visos gadījumos	Bija nepieciešams un tika nodrošināts visos gadījumos	Nebija nepieciešams un netika nodrošināts	Bija nepieciešams, bet netika nodrošināts	Grūti pateikt/ Nav atbildes	Bija nepieciešams un tika nodrošināts visos gadījumos	Bija nepieciešams, bet netika nodrošināts	Bija nepieciešams un tika nodrošināts visos gadījumos	Grūti pateikt/ Nav atbildes	Bija nepieciešams, bet netika nodrošināts	Nē	Nē	Jā	53	Sieviete	Profesionālā vidējā (pabeigta arodskola, arodvidusskola, tehnikums)	Rīga	Rīga - Rīgas pilsēta	Vairāk kā 10 gadus	45-54	0.63	2021
6-8 stundas	6-8 stundas	Attālināti sāku strādāt pandēmijas laikā	Bija nepieciešams un tika nodrošināts visos gadījumos	Nebija nepieciešams un netika nodrošināts	Nebija nepieciešams un netika nodrošināts	Nebija nepieciešams un netika nodrošināts	Bija nepieciešams un tika nodrošināts visos gadījumos	Nebija nepieciešams un netika nodrošināts	Nebija nepieciešams un netika nodrošināts	Bija nepieciešams un tika nodrošināts dažos gadījumos	Bija nepieciešams, bet netika nodrošināts	Bija nepieciešams un tika nodrošināts dažos gadījumos	Bija nepieciešams un tika nodrošināts visos gadījumos	Nē	Nē	Nē	28	Vīrietis	Augstākā (bakalaurs, maģistrs, doktors)	Rīga	Rīga - Rīgas pilsēta	No 5 līdz 10 gadiem	25-34	1.36	2021
6-8 stundas	8-10 stundas	Attālināti sāku strādāt pandēmijas laikā	Bija nepieciešams un tika nodrošināts visos gadījumos	Bija nepieciešams un tika nodrošināts visos gadījumos	Bija nepieciešams un tika nodrošināts visos gadījumos	Bija nepieciešams un tika nodrošināts visos gadījumos	Bija nepieciešams un tika nodrošināts visos gadījumos	Bija nepieciešams un tika nodrošināts visos gadījumos	Bija nepieciešams un tika nodrošināts visos gadījumos	Bija nepieciešams, bet netika nodrošināts	Bija nepieciešams un tika nodrošināts visos gadījumos	Grūti pateikt/ Nav atbildes	Bija nepieciešams un tika nodrošināts visos gadījumos	Jā	Jā	Jā	36	Vīrietis	Augstākā (bakalaurs, maģistrs, doktors)	Rīga	Rīga - Rīgas pilsēta	Līdz 1 gadam	35-44	1.26	2021
6-8 stundas	6-8 stundas	Attālināti sāku strādāt pandēmijas laikā	Bija nepieciešams un tika nodrošināts visos gadījumos	Nebija nepieciešams un netika nodrošināts	Nebija nepieciešams un netika nodrošināts	Bija nepieciešams un tika nodrošināts visos gadījumos	Bija nepieciešams un tika nodrošināts dažos gadījumos	Bija nepieciešams, bet netika nodrošināts	Bija nepieciešams, bet netika nodrošināts	Bija nepieciešams, bet netika nodrošināts	Bija nepieciešams un tika nodrošināts visos gadījumos	Grūti pateikt/ Nav atbildes	Bija nepieciešams un tika nodrošināts dažos gadījumos	Nē	Nē	Nē	32	Vīrietis	Vidējā (pabeigta vidusskola, ģimnāzija)	Rīga	Rīga - Rīgas pilsēta	No 5 līdz 10 gadiem	25-34	1.36	2021
6-8 stundas	6-8 stundas	Attālināti strādāju jau pirms pandēmijas	Bija nepieciešams un tika nodrošināts visos gadījumos	Bija nepieciešams un tika nodrošināts visos gadījumos	Nebija nepieciešams un netika nodrošināts	Nebija nepieciešams un netika nodrošināts	Bija nepieciešams, bet netika nodrošināts	Bija nepieciešams un tika nodrošināts visos gadījumos	Nebija nepieciešams un netika nodrošināts	Bija nepieciešams, bet netika nodrošināts	Bija nepieciešams, bet netika nodrošināts	Bija nepieciešams, bet netika nodrošināts	Bija nepieciešams, bet netika nodrošināts	Jā	Jā	Jā	37	Sieviete	Augstākā (bakalaurs, maģistrs, doktors)	Vidzeme	Cita pilsēta - Daugavpils, Liepāja, Jelgava, Jūrmala, Ventspils, Rēzekne, Valmiera, Jēkabpils un citas pilsētas	Vairāk kā 10 gadus	35-44	0.54	2021
8-10 stundas	8-10 stundas	Attālināti sāku strādāt pandēmijas laikā	Bija nepieciešams un tika nodrošināts dažos gadījumos	Bija nepieciešams un tika nodrošināts visos gadījumos	Bija nepieciešams un tika nodrošināts dažos gadījumos	Grūti pateikt/ Nav atbildes	Nebija nepieciešams un netika nodrošināts	Nebija nepieciešams un netika nodrošināts	Grūti pateikt/ Nav atbildes	Bija nepieciešams, bet netika nodrošināts	Nebija nepieciešams un netika nodrošināts	Grūti pateikt/ Nav atbildes	Bija nepieciešams, bet netika nodrošināts	Grūti pateikt/Nav atbildes	Nē	Jā	52	Sieviete	Augstākā (bakalaurs, maģistrs, doktors)	Kurzeme	Cita pilsēta - Daugavpils, Liepāja, Jelgava, Jūrmala, Ventspils, Rēzekne, Valmiera, Jēkabpils un citas pilsētas	Vairāk kā 10 gadus	45-54	0.63	2021
8-10 stundas	8-10 stundas	Attālināti sāku strādāt pandēmijas laikā	Bija nepieciešams un tika nodrošināts visos gadījumos	Bija nepieciešams un tika nodrošināts visos gadījumos	Bija nepieciešams un tika nodrošināts visos gadījumos	Bija nepieciešams un tika nodrošināts visos gadījumos	Nebija nepieciešams un netika nodrošināts	Bija nepieciešams un tika nodrošināts visos gadījumos	Bija nepieciešams un tika nodrošināts visos gadījumos	Nebija nepieciešams un netika nodrošināts	Nebija nepieciešams un netika nodrošināts	Grūti pateikt/ Nav atbildes	Bija nepieciešams, bet netika nodrošināts	Nē	Nē	Jā	62	Sieviete	Augstākā (bakalaurs, maģistrs, doktors)	Vidzeme	Cita pilsēta - Daugavpils, Liepāja, Jelgava, Jūrmala, Ventspils, Rēzekne, Valmiera, Jēkabpils un citas pilsētas	Vairāk kā 10 gadus	55-64	0.87	2021
6-8 stundas	Mazāk par 6 stundām	Attālināti sāku strādāt pandēmijas laikā	Bija nepieciešams un tika nodrošināts visos gadījumos	Bija nepieciešams un tika nodrošināts visos gadījumos	Bija nepieciešams un tika nodrošināts visos gadījumos	Bija nepieciešams un tika nodrošināts visos gadījumos	Bija nepieciešams un tika nodrošināts dažos gadījumos	Bija nepieciešams un tika nodrošināts visos gadījumos	Nebija nepieciešams un netika nodrošināts	Nebija nepieciešams un netika nodrošināts	Nebija nepieciešams un netika nodrošināts	Grūti pateikt/ Nav atbildes	Nebija nepieciešams un netika nodrošināts	Jā	Jā	Jā	37	Sieviete	Augstākā (bakalaurs, maģistrs, doktors)	Vidzeme	Cita pilsēta - Daugavpils, Liepāja, Jelgava, Jūrmala, Ventspils, Rēzekne, Valmiera, Jēkabpils un citas pilsētas	Līdz 1 gadam	35-44	0.54	2021
6-8 stundas	6-8 stundas	Attālināti sāku strādāt pandēmijas laikā	Nebija nepieciešams un netika nodrošināts	Nebija nepieciešams un netika nodrošināts	Nebija nepieciešams un netika nodrošināts	Nebija nepieciešams un netika nodrošināts	Nebija nepieciešams un netika nodrošināts	Nebija nepieciešams un netika nodrošināts	Nebija nepieciešams un netika nodrošināts	Nebija nepieciešams un netika nodrošināts	Nebija nepieciešams un netika nodrošināts	Nebija nepieciešams un netika nodrošināts	Bija nepieciešams, bet netika nodrošināts	Grūti pateikt/Nav atbildes	Jā	Jā	42	Sieviete	Augstākā (bakalaurs, maģistrs, doktors)	Vidzeme	Cita pilsēta - Daugavpils, Liepāja, Jelgava, Jūrmala, Ventspils, Rēzekne, Valmiera, Jēkabpils un citas pilsētas	No 1 līdz 2 gadiem	35-44	0.54	2021
8-10 stundas	8-10 stundas	Attālināti sāku strādāt pandēmijas laikā	Bija nepieciešams un tika nodrošināts dažos gadījumos	Bija nepieciešams un tika nodrošināts visos gadījumos	Bija nepieciešams un tika nodrošināts dažos gadījumos	Bija nepieciešams un tika nodrošināts visos gadījumos	Nebija nepieciešams un netika nodrošināts	Nebija nepieciešams un netika nodrošināts	Grūti pateikt/ Nav atbildes	Nebija nepieciešams un netika nodrošināts	Nebija nepieciešams un netika nodrošināts	Nebija nepieciešams un netika nodrošināts	Nebija nepieciešams un netika nodrošināts	Nē	Nē	Jā	57	Sieviete	Augstākā (bakalaurs, maģistrs, doktors)	Kurzeme	Lauki - lauku teritorijas	Vairāk kā 10 gadus	55-64	0.87	2021
8-10 stundas	8-10 stundas	Attālināti sāku strādāt pandēmijas laikā	Bija nepieciešams, bet netika nodrošināts	Bija nepieciešams un tika nodrošināts visos gadījumos	Bija nepieciešams un tika nodrošināts visos gadījumos	Bija nepieciešams un tika nodrošināts dažos gadījumos	Nebija nepieciešams un netika nodrošināts	Bija nepieciešams un tika nodrošināts visos gadījumos	Nebija nepieciešams un netika nodrošināts	Nebija nepieciešams un netika nodrošināts	Nebija nepieciešams un netika nodrošināts	Nebija nepieciešams un netika nodrošināts	Nebija nepieciešams un netika nodrošināts	Nē	Nē	Jā	53	Sieviete	Augstākā (bakalaurs, maģistrs, doktors)	Kurzeme	Lauki - lauku teritorijas	Vairāk kā 10 gadus	45-54	0.63	2021
6-8 stundas	6-8 stundas	Attālināti sāku strādāt pandēmijas laikā	Bija nepieciešams, bet netika nodrošināts	Bija nepieciešams, bet netika nodrošināts	Bija nepieciešams, bet netika nodrošināts	Bija nepieciešams, bet netika nodrošināts	Bija nepieciešams, bet netika nodrošināts	Bija nepieciešams, bet netika nodrošināts	Bija nepieciešams, bet netika nodrošināts	Nebija nepieciešams un netika nodrošināts	Bija nepieciešams, bet netika nodrošināts	Nebija nepieciešams un netika nodrošināts	Nebija nepieciešams un netika nodrošināts	Nē	Nē	Jā	41	Sieviete	Augstākā (bakalaurs, maģistrs, doktors)	Rīga	Rīga - Rīgas pilsēta	No 2 līdz 5 gadiem	35-44	0.54	2021
8-10 stundas	8-10 stundas	Attālināti sāku strādāt pandēmijas laikā	Nebija nepieciešams un netika nodrošināts	Bija nepieciešams un tika nodrošināts visos gadījumos	Bija nepieciešams un tika nodrošināts visos gadījumos	Nebija nepieciešams un netika nodrošināts	Nebija nepieciešams un netika nodrošināts	Nebija nepieciešams un netika nodrošināts	Bija nepieciešams un tika nodrošināts visos gadījumos	Nebija nepieciešams un netika nodrošināts	Nebija nepieciešams un netika nodrošināts	Grūti pateikt/ Nav atbildes	Nebija nepieciešams un netika nodrošināts	Nē	Nē	Nē	54	Sieviete	Augstākā (bakalaurs, maģistrs, doktors)	Rīga	Rīga - Rīgas pilsēta	Vairāk kā 10 gadus	45-54	0.63	2021
6-8 stundas	6-8 stundas	Attālināti sāku strādāt pandēmijas laikā	Bija nepieciešams, bet netika nodrošināts	Bija nepieciešams un tika nodrošināts dažos gadījumos	Nebija nepieciešams un netika nodrošināts	Nebija nepieciešams un netika nodrošināts	Nebija nepieciešams un netika nodrošināts	Nebija nepieciešams un netika nodrošināts	Nebija nepieciešams un netika nodrošināts	Nebija nepieciešams un netika nodrošināts	Nebija nepieciešams un netika nodrošināts	Grūti pateikt/ Nav atbildes	Bija nepieciešams un tika nodrošināts dažos gadījumos	Jā	Nē	Jā	46	Sieviete	Augstākā (bakalaurs, maģistrs, doktors)	Vidzeme	Cita pilsēta - Daugavpils, Liepāja, Jelgava, Jūrmala, Ventspils, Rēzekne, Valmiera, Jēkabpils un citas pilsētas	No 1 līdz 2 gadiem	45-54	0.63	2021
8-10 stundas	6-8 stundas	Attālināti sāku strādāt pandēmijas laikā	Bija nepieciešams un tika nodrošināts visos gadījumos	Bija nepieciešams un tika nodrošināts visos gadījumos	Bija nepieciešams un tika nodrošināts visos gadījumos	Nebija nepieciešams un netika nodrošināts	Nebija nepieciešams un netika nodrošināts	Nebija nepieciešams un netika nodrošināts	Nebija nepieciešams un netika nodrošināts	Nebija nepieciešams un netika nodrošināts	Nebija nepieciešams un netika nodrošināts	Nebija nepieciešams un netika nodrošināts	Nebija nepieciešams un netika nodrošināts	Nē	Nē	Nē	56	Sieviete	Augstākā (bakalaurs, maģistrs, doktors)	Pierīga	Cita pilsēta - Daugavpils, Liepāja, Jelgava, Jūrmala, Ventspils, Rēzekne, Valmiera, Jēkabpils un citas pilsētas	No 2 līdz 5 gadiem	55-64	0.87	2021
6-8 stundas	6-8 stundas	Attālināti sāku strādāt pandēmijas laikā	Bija nepieciešams un tika nodrošināts dažos gadījumos	Bija nepieciešams un tika nodrošināts visos gadījumos	Bija nepieciešams un tika nodrošināts visos gadījumos	Bija nepieciešams, bet netika nodrošināts	Nebija nepieciešams un netika nodrošināts	Nebija nepieciešams un netika nodrošināts	Bija nepieciešams un tika nodrošināts dažos gadījumos	Bija nepieciešams, bet netika nodrošināts	Bija nepieciešams, bet netika nodrošināts	Bija nepieciešams, bet netika nodrošināts	Bija nepieciešams, bet netika nodrošināts	Jā	Jā	Jā	29	Sieviete	Augstākā (bakalaurs, maģistrs, doktors)	Zemgale	Cita pilsēta - Daugavpils, Liepāja, Jelgava, Jūrmala, Ventspils, Rēzekne, Valmiera, Jēkabpils un citas pilsētas	No 2 līdz 5 gadiem	25-34	0.82	2021
8-10 stundas	8-10 stundas	Attālināti sāku strādāt pandēmijas laikā	Bija nepieciešams, bet netika nodrošināts	Bija nepieciešams un tika nodrošināts visos gadījumos	Bija nepieciešams un tika nodrošināts visos gadījumos	Bija nepieciešams un tika nodrošināts dažos gadījumos	Bija nepieciešams, bet netika nodrošināts	Bija nepieciešams un tika nodrošināts dažos gadījumos	Bija nepieciešams, bet netika nodrošināts	Bija nepieciešams, bet netika nodrošināts	Bija nepieciešams, bet netika nodrošināts	Bija nepieciešams, bet netika nodrošināts	Bija nepieciešams un tika nodrošināts dažos gadījumos	Jā	Nē	Grūti pateikt/Nav atbildes	49	Sieviete	Augstākā (bakalaurs, maģistrs, doktors)	Kurzeme	Cita pilsēta - Daugavpils, Liepāja, Jelgava, Jūrmala, Ventspils, Rēzekne, Valmiera, Jēkabpils un citas pilsētas	No 5 līdz 10 gadiem	45-54	0.63	2021
6-8 stundas	8-10 stundas	Attālināti sāku strādāt pandēmijas laikā	Bija nepieciešams un tika nodrošināts visos gadījumos	Bija nepieciešams un tika nodrošināts visos gadījumos	Bija nepieciešams un tika nodrošināts visos gadījumos	Bija nepieciešams un tika nodrošināts visos gadījumos	Bija nepieciešams un tika nodrošināts dažos gadījumos	Bija nepieciešams un tika nodrošināts visos gadījumos	Grūti pateikt/ Nav atbildes	Grūti pateikt/ Nav atbildes	Bija nepieciešams, bet netika nodrošināts	Grūti pateikt/ Nav atbildes	Grūti pateikt/ Nav atbildes	Nē	Nē	Nē	35	Sieviete	Augstākā (bakalaurs, maģistrs, doktors)	Kurzeme	Cita pilsēta - Daugavpils, Liepāja, Jelgava, Jūrmala, Ventspils, Rēzekne, Valmiera, Jēkabpils un citas pilsētas	No 2 līdz 5 gadiem	35-44	0.54	2021
6-8 stundas	Mazāk par 6 stundām	Attālināti sāku strādāt pandēmijas laikā	Bija nepieciešams, bet netika nodrošināts	Bija nepieciešams un tika nodrošināts visos gadījumos	Nebija nepieciešams un netika nodrošināts	Nebija nepieciešams un netika nodrošināts	Bija nepieciešams, bet netika nodrošināts	Nebija nepieciešams un netika nodrošināts	Nebija nepieciešams un netika nodrošināts	Bija nepieciešams, bet netika nodrošināts	Nebija nepieciešams un netika nodrošināts	Grūti pateikt/ Nav atbildes	Bija nepieciešams, bet netika nodrošināts	Nē	Nē	Nē	20	Sieviete	Vidējā (pabeigta vidusskola, ģimnāzija)	Zemgale	Cita pilsēta - Daugavpils, Liepāja, Jelgava, Jūrmala, Ventspils, Rēzekne, Valmiera, Jēkabpils un citas pilsētas	No 1 līdz 2 gadiem	18-24	0.63	2021
8-10 stundas	8-10 stundas	Attālināti sāku strādāt pandēmijas laikā	Bija nepieciešams un tika nodrošināts visos gadījumos	Bija nepieciešams un tika nodrošināts visos gadījumos	Nebija nepieciešams un netika nodrošināts	Nebija nepieciešams un netika nodrošināts	Nebija nepieciešams un netika nodrošināts	Bija nepieciešams un tika nodrošināts visos gadījumos	Bija nepieciešams un tika nodrošināts visos gadījumos	Bija nepieciešams, bet netika nodrošināts	Nebija nepieciešams un netika nodrošināts	Nebija nepieciešams un netika nodrošināts	Nebija nepieciešams un netika nodrošināts	Nē	Nē	Jā	34	Sieviete	Augstākā (bakalaurs, maģistrs, doktors)	Kurzeme	Cita pilsēta - Daugavpils, Liepāja, Jelgava, Jūrmala, Ventspils, Rēzekne, Valmiera, Jēkabpils un citas pilsētas	Vairāk kā 10 gadus	25-34	0.82	2021
8-10 stundas	8-10 stundas	Attālināti sāku strādāt pandēmijas laikā	Bija nepieciešams un tika nodrošināts dažos gadījumos	Bija nepieciešams, bet netika nodrošināts	Bija nepieciešams, bet netika nodrošināts	Bija nepieciešams, bet netika nodrošināts	Bija nepieciešams, bet netika nodrošināts	Bija nepieciešams, bet netika nodrošināts	Bija nepieciešams, bet netika nodrošināts	Bija nepieciešams, bet netika nodrošināts	Bija nepieciešams, bet netika nodrošināts	Grūti pateikt/ Nav atbildes	Bija nepieciešams, bet netika nodrošināts	Jā	Jā	Jā	41	Sieviete	Augstākā (bakalaurs, maģistrs, doktors)	Vidzeme	Lauki - lauku teritorijas	No 5 līdz 10 gadiem	35-44	0.54	2021
6-8 stundas	6-8 stundas	Attālināti sāku strādāt pandēmijas laikā	Nebija nepieciešams un netika nodrošināts	Bija nepieciešams un tika nodrošināts visos gadījumos	Bija nepieciešams un tika nodrošināts visos gadījumos	Nebija nepieciešams un netika nodrošināts	Nebija nepieciešams un netika nodrošināts	Nebija nepieciešams un netika nodrošināts	Bija nepieciešams un tika nodrošināts visos gadījumos	Nebija nepieciešams un netika nodrošināts	Nebija nepieciešams un netika nodrošināts	Nebija nepieciešams un netika nodrošināts	Nebija nepieciešams un netika nodrošināts	Jā	Jā	Nē	58	Sieviete	Augstākā (bakalaurs, maģistrs, doktors)	Zemgale	Cita pilsēta - Daugavpils, Liepāja, Jelgava, Jūrmala, Ventspils, Rēzekne, Valmiera, Jēkabpils un citas pilsētas	Vairāk kā 10 gadus	55-64	0.87	2021
6-8 stundas	10 stundas un vairāk	Attālināti sāku strādāt pandēmijas laikā	Bija nepieciešams un tika nodrošināts visos gadījumos	Bija nepieciešams un tika nodrošināts visos gadījumos	Bija nepieciešams un tika nodrošināts visos gadījumos	Bija nepieciešams un tika nodrošināts dažos gadījumos	Nebija nepieciešams un netika nodrošināts	Nebija nepieciešams un netika nodrošināts	Nebija nepieciešams un netika nodrošināts	Bija nepieciešams, bet netika nodrošināts	Bija nepieciešams, bet netika nodrošināts	Grūti pateikt/ Nav atbildes	Nebija nepieciešams un netika nodrošināts	Jā	Jā	Jā	46	Sieviete	Augstākā (bakalaurs, maģistrs, doktors)	Pierīga	Lauki - lauku teritorijas	Līdz 1 gadam	45-54	0.63	2021
8-10 stundas	6-8 stundas	Attālināti sāku strādāt pandēmijas laikā	Bija nepieciešams un tika nodrošināts visos gadījumos	Bija nepieciešams un tika nodrošināts visos gadījumos	Bija nepieciešams un tika nodrošināts dažos gadījumos	Grūti pateikt/ Nav atbildes	Nebija nepieciešams un netika nodrošināts	Bija nepieciešams un tika nodrošināts visos gadījumos	Bija nepieciešams un tika nodrošināts visos gadījumos	Bija nepieciešams, bet netika nodrošināts	Bija nepieciešams un tika nodrošināts visos gadījumos	Bija nepieciešams un tika nodrošināts dažos gadījumos	Bija nepieciešams un tika nodrošināts visos gadījumos	Jā	Jā	Jā	41	Vīrietis	Augstākā (bakalaurs, maģistrs, doktors)	Rīga	Rīga - Rīgas pilsēta	Vairāk kā 10 gadus	35-44	1.26	2021
8-10 stundas	8-10 stundas	Attālināti sāku strādāt pandēmijas laikā	Bija nepieciešams un tika nodrošināts visos gadījumos	Bija nepieciešams un tika nodrošināts visos gadījumos	Bija nepieciešams, bet netika nodrošināts	Nebija nepieciešams un netika nodrošināts	Bija nepieciešams, bet netika nodrošināts	Bija nepieciešams, bet netika nodrošināts	Bija nepieciešams, bet netika nodrošināts	Bija nepieciešams, bet netika nodrošināts	Bija nepieciešams, bet netika nodrošināts	Grūti pateikt/ Nav atbildes	Bija nepieciešams un tika nodrošināts dažos gadījumos	Nē	Jā	Jā	48	Vīrietis	Augstākā (bakalaurs, maģistrs, doktors)	Rīga	Rīga - Rīgas pilsēta	Vairāk kā 10 gadus	45-54	1.85	2021
8-10 stundas	8-10 stundas	Attālināti sāku strādāt pandēmijas laikā	Bija nepieciešams un tika nodrošināts dažos gadījumos	Bija nepieciešams un tika nodrošināts dažos gadījumos	Bija nepieciešams un tika nodrošināts dažos gadījumos	Bija nepieciešams un tika nodrošināts dažos gadījumos	Bija nepieciešams, bet netika nodrošināts	Nebija nepieciešams un netika nodrošināts	Nebija nepieciešams un netika nodrošināts	Bija nepieciešams, bet netika nodrošināts	Bija nepieciešams, bet netika nodrošināts	Grūti pateikt/ Nav atbildes	Bija nepieciešams un tika nodrošināts dažos gadījumos	Nē	Nē	Jā	39	Vīrietis	Augstākā (bakalaurs, maģistrs, doktors)	Latgale	Cita pilsēta - Daugavpils, Liepāja, Jelgava, Jūrmala, Ventspils, Rēzekne, Valmiera, Jēkabpils un citas pilsētas	Vairāk kā 10 gadus	35-44	1.26	2021
6-8 stundas	6-8 stundas	Attālināti strādāju jau pirms pandēmijas	Bija nepieciešams un tika nodrošināts visos gadījumos	Nebija nepieciešams un netika nodrošināts	Nebija nepieciešams un netika nodrošināts	Nebija nepieciešams un netika nodrošināts	Bija nepieciešams un tika nodrošināts visos gadījumos	Bija nepieciešams un tika nodrošināts visos gadījumos	Bija nepieciešams un tika nodrošināts visos gadījumos	Bija nepieciešams un tika nodrošināts visos gadījumos	Bija nepieciešams un tika nodrošināts visos gadījumos	Grūti pateikt/ Nav atbildes	Bija nepieciešams un tika nodrošināts visos gadījumos	Nē	Nē	Jā	50	Vīrietis	Augstākā (bakalaurs, maģistrs, doktors)	Zemgale	Lauki - lauku teritorijas	No 2 līdz 5 gadiem	45-54	1.85	2021
6-8 stundas	8-10 stundas	Attālināti sāku strādāt pandēmijas laikā	Bija nepieciešams un tika nodrošināts visos gadījumos	Bija nepieciešams un tika nodrošināts visos gadījumos	Bija nepieciešams un tika nodrošināts visos gadījumos	Bija nepieciešams un tika nodrošināts visos gadījumos	Bija nepieciešams un tika nodrošināts visos gadījumos	Bija nepieciešams un tika nodrošināts visos gadījumos	Bija nepieciešams un tika nodrošināts visos gadījumos	Bija nepieciešams, bet netika nodrošināts	Bija nepieciešams, bet netika nodrošināts	Bija nepieciešams un tika nodrošināts visos gadījumos	Bija nepieciešams un tika nodrošināts visos gadījumos	Jā	Nē	Nē	35	Vīrietis	Augstākā (bakalaurs, maģistrs, doktors)	Rīga	Rīga - Rīgas pilsēta	No 2 līdz 5 gadiem	35-44	1.26	2021
6-8 stundas	Mazāk par 6 stundām	Attālināti sāku strādāt pandēmijas laikā	Bija nepieciešams un tika nodrošināts dažos gadījumos	Bija nepieciešams un tika nodrošināts dažos gadījumos	Bija nepieciešams, bet netika nodrošināts	Nebija nepieciešams un netika nodrošināts	Bija nepieciešams, bet netika nodrošināts	Bija nepieciešams un tika nodrošināts dažos gadījumos	Bija nepieciešams, bet netika nodrošināts	Bija nepieciešams, bet netika nodrošināts	Bija nepieciešams, bet netika nodrošināts	Bija nepieciešams, bet netika nodrošināts	Bija nepieciešams, bet netika nodrošināts	Jā	Nē	Jā	41	Sieviete	Augstākā (bakalaurs, maģistrs, doktors)	Rīga	Rīga - Rīgas pilsēta	Vairāk kā 10 gadus	35-44	0.54	2021
6-8 stundas	6-8 stundas	Attālināti sāku strādāt pandēmijas laikā	Nebija nepieciešams un netika nodrošināts	Nebija nepieciešams un netika nodrošināts	Nebija nepieciešams un netika nodrošināts	Bija nepieciešams un tika nodrošināts visos gadījumos	Nebija nepieciešams un netika nodrošināts	Nebija nepieciešams un netika nodrošināts	Nebija nepieciešams un netika nodrošināts	Nebija nepieciešams un netika nodrošināts	Nebija nepieciešams un netika nodrošināts	Grūti pateikt/ Nav atbildes	Nebija nepieciešams un netika nodrošināts	Jā	Jā	Nē	25	Sieviete	Augstākā (bakalaurs, maģistrs, doktors)	Latgale	Cita pilsēta - Daugavpils, Liepāja, Jelgava, Jūrmala, Ventspils, Rēzekne, Valmiera, Jēkabpils un citas pilsētas	No 1 līdz 2 gadiem	25-34	0.82	2021
6-8 stundas	8-10 stundas	Attālināti sāku strādāt pandēmijas laikā	Bija nepieciešams un tika nodrošināts visos gadījumos	Bija nepieciešams un tika nodrošināts visos gadījumos	Bija nepieciešams un tika nodrošināts visos gadījumos	Nebija nepieciešams un netika nodrošināts	Nebija nepieciešams un netika nodrošināts	Nebija nepieciešams un netika nodrošināts	Bija nepieciešams un tika nodrošināts visos gadījumos	Nebija nepieciešams un netika nodrošināts	Nebija nepieciešams un netika nodrošināts	Grūti pateikt/ Nav atbildes	Bija nepieciešams, bet netika nodrošināts	Jā	Jā	Jā	42	Sieviete	Augstākā (bakalaurs, maģistrs, doktors)	Zemgale	Cita pilsēta - Daugavpils, Liepāja, Jelgava, Jūrmala, Ventspils, Rēzekne, Valmiera, Jēkabpils un citas pilsētas	Vairāk kā 10 gadus	35-44	0.54	2021
8-10 stundas	8-10 stundas	Attālināti sāku strādāt pandēmijas laikā	Bija nepieciešams un tika nodrošināts visos gadījumos	Bija nepieciešams un tika nodrošināts visos gadījumos	Bija nepieciešams un tika nodrošināts visos gadījumos	Bija nepieciešams un tika nodrošināts visos gadījumos	Bija nepieciešams un tika nodrošināts visos gadījumos	Bija nepieciešams un tika nodrošināts visos gadījumos	Bija nepieciešams un tika nodrošināts visos gadījumos	Nebija nepieciešams un netika nodrošināts	Bija nepieciešams un tika nodrošināts visos gadījumos	Bija nepieciešams un tika nodrošināts visos gadījumos	Bija nepieciešams un tika nodrošināts visos gadījumos	Nē	Nē	Nē	27	Sieviete	Augstākā (bakalaurs, maģistrs, doktors)	Vidzeme	Cita pilsēta - Daugavpils, Liepāja, Jelgava, Jūrmala, Ventspils, Rēzekne, Valmiera, Jēkabpils un citas pilsētas	No 2 līdz 5 gadiem	25-34	0.82	2021
8-10 stundas	8-10 stundas	Attālināti sāku strādāt pandēmijas laikā	Nebija nepieciešams un netika nodrošināts	Bija nepieciešams un tika nodrošināts visos gadījumos	Nebija nepieciešams un netika nodrošināts	Grūti pateikt/ Nav atbildes	Nebija nepieciešams un netika nodrošināts	Bija nepieciešams un tika nodrošināts visos gadījumos	Bija nepieciešams un tika nodrošināts visos gadījumos	Bija nepieciešams, bet netika nodrošināts	Bija nepieciešams, bet netika nodrošināts	Bija nepieciešams, bet netika nodrošināts	Nebija nepieciešams un netika nodrošināts	Jā	Jā	Jā	34	Sieviete	Augstākā (bakalaurs, maģistrs, doktors)	Zemgale	Lauki - lauku teritorijas	No 2 līdz 5 gadiem	25-34	0.82	2021
8-10 stundas	6-8 stundas	Attālināti sāku strādāt pandēmijas laikā	Bija nepieciešams un tika nodrošināts visos gadījumos	Bija nepieciešams un tika nodrošināts visos gadījumos	Nebija nepieciešams un netika nodrošināts	Nebija nepieciešams un netika nodrošināts	Bija nepieciešams, bet netika nodrošināts	Bija nepieciešams, bet netika nodrošināts	Bija nepieciešams, bet netika nodrošināts	Bija nepieciešams, bet netika nodrošināts	Bija nepieciešams, bet netika nodrošināts	Bija nepieciešams, bet netika nodrošināts	Bija nepieciešams, bet netika nodrošināts	Nē	Nē	Nē	47	Sieviete	Augstākā (bakalaurs, maģistrs, doktors)	Pierīga	Cita pilsēta - Daugavpils, Liepāja, Jelgava, Jūrmala, Ventspils, Rēzekne, Valmiera, Jēkabpils un citas pilsētas	No 2 līdz 5 gadiem	45-54	0.63	2021
Grūti pateikt/Nav atbildes	8-10 stundas	Attālināti strādāju jau pirms pandēmijas	Nebija nepieciešams un netika nodrošināts	Bija nepieciešams un tika nodrošināts visos gadījumos	Nebija nepieciešams un netika nodrošināts	Nebija nepieciešams un netika nodrošināts	Nebija nepieciešams un netika nodrošināts	Nebija nepieciešams un netika nodrošināts	Nebija nepieciešams un netika nodrošināts	Nebija nepieciešams un netika nodrošināts	Nebija nepieciešams un netika nodrošināts	Nebija nepieciešams un netika nodrošināts	Nebija nepieciešams un netika nodrošināts	Nē	Nē	Jā	31	Vīrietis	Augstākā (bakalaurs, maģistrs, doktors)	Zemgale	Cita pilsēta - Daugavpils, Liepāja, Jelgava, Jūrmala, Ventspils, Rēzekne, Valmiera, Jēkabpils un citas pilsētas	No 5 līdz 10 gadiem	25-34	1.36	2021
8-10 stundas	8-10 stundas	Attālināti sāku strādāt pandēmijas laikā	Bija nepieciešams un tika nodrošināts visos gadījumos	Bija nepieciešams un tika nodrošināts visos gadījumos	Bija nepieciešams un tika nodrošināts visos gadījumos	Bija nepieciešams un tika nodrošināts visos gadījumos	Nebija nepieciešams un netika nodrošināts	Bija nepieciešams un tika nodrošināts visos gadījumos	Grūti pateikt/ Nav atbildes	Bija nepieciešams, bet netika nodrošināts	Grūti pateikt/ Nav atbildes	Grūti pateikt/ Nav atbildes	Grūti pateikt/ Nav atbildes	Nē	Nē	Nē	56	Sieviete	Augstākā (bakalaurs, maģistrs, doktors)	Zemgale	Cita pilsēta - Daugavpils, Liepāja, Jelgava, Jūrmala, Ventspils, Rēzekne, Valmiera, Jēkabpils un citas pilsētas	Vairāk kā 10 gadus	55-64	0.87	2021
8-10 stundas	8-10 stundas	Attālināti sāku strādāt pandēmijas laikā	Bija nepieciešams un tika nodrošināts visos gadījumos	Bija nepieciešams un tika nodrošināts visos gadījumos	Bija nepieciešams un tika nodrošināts visos gadījumos	Bija nepieciešams un tika nodrošināts visos gadījumos	Nebija nepieciešams un netika nodrošināts	Nebija nepieciešams un netika nodrošināts	Bija nepieciešams un tika nodrošināts visos gadījumos	Bija nepieciešams, bet netika nodrošināts	Grūti pateikt/ Nav atbildes	Bija nepieciešams un tika nodrošināts visos gadījumos	Nebija nepieciešams un netika nodrošināts	Nē	Nē	Nē	38	Sieviete	Augstākā (bakalaurs, maģistrs, doktors)	Vidzeme	Cita pilsēta - Daugavpils, Liepāja, Jelgava, Jūrmala, Ventspils, Rēzekne, Valmiera, Jēkabpils un citas pilsētas	No 2 līdz 5 gadiem	35-44	0.54	2021
8-10 stundas	8-10 stundas	Attālināti sāku strādāt pandēmijas laikā	Grūti pateikt/ Nav atbildes	Bija nepieciešams un tika nodrošināts visos gadījumos	Nebija nepieciešams un netika nodrošināts	Nebija nepieciešams un netika nodrošināts	Nebija nepieciešams un netika nodrošināts	Bija nepieciešams un tika nodrošināts visos gadījumos	Nebija nepieciešams un netika nodrošināts	Nebija nepieciešams un netika nodrošināts	Grūti pateikt/ Nav atbildes	Grūti pateikt/ Nav atbildes	Grūti pateikt/ Nav atbildes	Nē	Nē	Jā	28	Vīrietis	Augstākā (bakalaurs, maģistrs, doktors)	Rīga	Rīga - Rīgas pilsēta	No 5 līdz 10 gadiem	25-34	1.36	2021
8-10 stundas	8-10 stundas	Attālināti sāku strādāt pandēmijas laikā	Bija nepieciešams un tika nodrošināts visos gadījumos	Bija nepieciešams un tika nodrošināts visos gadījumos	Bija nepieciešams un tika nodrošināts visos gadījumos	Nebija nepieciešams un netika nodrošināts	Nebija nepieciešams un netika nodrošināts	Bija nepieciešams un tika nodrošināts dažos gadījumos	Bija nepieciešams, bet netika nodrošināts	Bija nepieciešams, bet netika nodrošināts	Bija nepieciešams, bet netika nodrošināts	Grūti pateikt/ Nav atbildes	Bija nepieciešams, bet netika nodrošināts	Jā	Jā	Jā	47	Vīrietis	Augstākā (bakalaurs, maģistrs, doktors)	Rīga	Rīga - Rīgas pilsēta	No 5 līdz 10 gadiem	45-54	1.85	2021
8-10 stundas	8-10 stundas	Attālināti strādāju jau pirms pandēmijas	Bija nepieciešams un tika nodrošināts visos gadījumos	Bija nepieciešams un tika nodrošināts visos gadījumos	Nebija nepieciešams un netika nodrošināts	Nebija nepieciešams un netika nodrošināts	Nebija nepieciešams un netika nodrošināts	Nebija nepieciešams un netika nodrošināts	Nebija nepieciešams un netika nodrošināts	Nebija nepieciešams un netika nodrošināts	Bija nepieciešams un tika nodrošināts visos gadījumos	Nebija nepieciešams un netika nodrošināts	Grūti pateikt/ Nav atbildes	Nē	Nē	Jā	43	Vīrietis	Augstākā (bakalaurs, maģistrs, doktors)	Rīga	Rīga - Rīgas pilsēta	No 2 līdz 5 gadiem	35-44	1.26	2021
Mazāk par 6 stundām	8-10 stundas	Attālināti strādāju jau pirms pandēmijas	Bija nepieciešams, bet netika nodrošināts	Nebija nepieciešams un netika nodrošināts	Nebija nepieciešams un netika nodrošināts	Nebija nepieciešams un netika nodrošināts	Nebija nepieciešams un netika nodrošināts	Nebija nepieciešams un netika nodrošināts	Nebija nepieciešams un netika nodrošināts	Bija nepieciešams, bet netika nodrošināts	Nebija nepieciešams un netika nodrošināts	Grūti pateikt/ Nav atbildes	Bija nepieciešams, bet netika nodrošināts	Nē	Nē	Nē	60	Vīrietis	Augstākā (bakalaurs, maģistrs, doktors)	Vidzeme	Cita pilsēta - Daugavpils, Liepāja, Jelgava, Jūrmala, Ventspils, Rēzekne, Valmiera, Jēkabpils un citas pilsētas	Līdz 1 gadam	55-64	3.43	2021
8-10 stundas	10 stundas un vairāk	Attālināti sāku strādāt pandēmijas laikā	Bija nepieciešams un tika nodrošināts dažos gadījumos	Bija nepieciešams un tika nodrošināts dažos gadījumos	Bija nepieciešams, bet netika nodrošināts	Bija nepieciešams, bet netika nodrošināts	Bija nepieciešams, bet netika nodrošināts	Bija nepieciešams un tika nodrošināts visos gadījumos	Bija nepieciešams, bet netika nodrošināts	Bija nepieciešams, bet netika nodrošināts	Bija nepieciešams, bet netika nodrošināts	Bija nepieciešams, bet netika nodrošināts	Bija nepieciešams, bet netika nodrošināts	Jā	Jā	Jā	50	Sieviete	Augstākā (bakalaurs, maģistrs, doktors)	Vidzeme	Cita pilsēta - Daugavpils, Liepāja, Jelgava, Jūrmala, Ventspils, Rēzekne, Valmiera, Jēkabpils un citas pilsētas	No 5 līdz 10 gadiem	45-54	0.63	2021
6-8 stundas	6-8 stundas	Attālināti sāku strādāt pandēmijas laikā	Bija nepieciešams un tika nodrošināts visos gadījumos	Nebija nepieciešams un netika nodrošināts	Nebija nepieciešams un netika nodrošināts	Nebija nepieciešams un netika nodrošināts	Bija nepieciešams un tika nodrošināts dažos gadījumos	Bija nepieciešams, bet netika nodrošināts	Bija nepieciešams, bet netika nodrošināts	Bija nepieciešams, bet netika nodrošināts	Bija nepieciešams, bet netika nodrošināts	Grūti pateikt/ Nav atbildes	Bija nepieciešams un tika nodrošināts dažos gadījumos	Jā	Nē	Jā	33	Vīrietis	Augstākā (bakalaurs, maģistrs, doktors)	Rīga	Rīga - Rīgas pilsēta	No 2 līdz 5 gadiem	25-34	1.36	2021
6-8 stundas	8-10 stundas	Attālināti sāku strādāt pandēmijas laikā	Bija nepieciešams un tika nodrošināts visos gadījumos	Nebija nepieciešams un netika nodrošināts	Nebija nepieciešams un netika nodrošināts	Nebija nepieciešams un netika nodrošināts	Grūti pateikt/ Nav atbildes	Grūti pateikt/ Nav atbildes	Grūti pateikt/ Nav atbildes	Bija nepieciešams, bet netika nodrošināts	Bija nepieciešams, bet netika nodrošināts	Grūti pateikt/ Nav atbildes	Bija nepieciešams, bet netika nodrošināts	Jā	Jā	Jā	51	Vīrietis	Vidējā (pabeigta vidusskola, ģimnāzija)	Pierīga	Lauki - lauku teritorijas	No 5 līdz 10 gadiem	45-54	1.85	2021
8-10 stundas	6-8 stundas	Attālināti sāku strādāt pandēmijas laikā	Bija nepieciešams un tika nodrošināts dažos gadījumos	Bija nepieciešams, bet netika nodrošināts	Bija nepieciešams, bet netika nodrošināts	Bija nepieciešams, bet netika nodrošināts	Bija nepieciešams, bet netika nodrošināts	Bija nepieciešams, bet netika nodrošināts	Bija nepieciešams, bet netika nodrošināts	Bija nepieciešams, bet netika nodrošināts	Bija nepieciešams, bet netika nodrošināts	Bija nepieciešams, bet netika nodrošināts	Bija nepieciešams, bet netika nodrošināts	Jā	Jā	Jā	27	Sieviete	Augstākā (bakalaurs, maģistrs, doktors)	Pierīga	Lauki - lauku teritorijas	Līdz 1 gadam	25-34	0.82	2021
8-10 stundas	8-10 stundas	Attālināti sāku strādāt pandēmijas laikā	Bija nepieciešams un tika nodrošināts visos gadījumos	Bija nepieciešams un tika nodrošināts visos gadījumos	Bija nepieciešams un tika nodrošināts visos gadījumos	Bija nepieciešams un tika nodrošināts visos gadījumos	Nebija nepieciešams un netika nodrošināts	Bija nepieciešams un tika nodrošināts visos gadījumos	Bija nepieciešams un tika nodrošināts visos gadījumos	Nebija nepieciešams un netika nodrošināts	Bija nepieciešams un tika nodrošināts visos gadījumos	Grūti pateikt/ Nav atbildes	Bija nepieciešams un tika nodrošināts visos gadījumos	Nē	Nē	Nē	48	Vīrietis	Augstākā (bakalaurs, maģistrs, doktors)	Rīga	Rīga - Rīgas pilsēta	No 5 līdz 10 gadiem	45-54	1.85	2021
6-8 stundas	8-10 stundas	Attālināti sāku strādāt pandēmijas laikā	Bija nepieciešams un tika nodrošināts visos gadījumos	Bija nepieciešams un tika nodrošināts visos gadījumos	Bija nepieciešams un tika nodrošināts visos gadījumos	Bija nepieciešams un tika nodrošināts visos gadījumos	Nebija nepieciešams un netika nodrošināts	Nebija nepieciešams un netika nodrošināts	Nebija nepieciešams un netika nodrošināts	Bija nepieciešams, bet netika nodrošināts	Nebija nepieciešams un netika nodrošināts	Bija nepieciešams un tika nodrošināts visos gadījumos	Bija nepieciešams, bet netika nodrošināts	Jā	Jā	Jā	48	Vīrietis	Augstākā (bakalaurs, maģistrs, doktors)	Pierīga	Lauki - lauku teritorijas	No 5 līdz 10 gadiem	45-54	1.85	2021
8-10 stundas	8-10 stundas	Attālināti strādāju jau pirms pandēmijas	Nebija nepieciešams un netika nodrošināts	Nebija nepieciešams un netika nodrošināts	Nebija nepieciešams un netika nodrošināts	Nebija nepieciešams un netika nodrošināts	Nebija nepieciešams un netika nodrošināts	Nebija nepieciešams un netika nodrošināts	Nebija nepieciešams un netika nodrošināts	Bija nepieciešams, bet netika nodrošināts	Bija nepieciešams un tika nodrošināts dažos gadījumos	Nebija nepieciešams un netika nodrošināts	Bija nepieciešams, bet netika nodrošināts	Jā	Jā	Nē	24	Vīrietis	Augstākā (bakalaurs, maģistrs, doktors)	Rīga	Rīga - Rīgas pilsēta	No 1 līdz 2 gadiem	18-24	2.34	2021
6-8 stundas	6-8 stundas	Attālināti sāku strādāt pandēmijas laikā	Bija nepieciešams un tika nodrošināts visos gadījumos	Bija nepieciešams un tika nodrošināts visos gadījumos	Nebija nepieciešams un netika nodrošināts	Nebija nepieciešams un netika nodrošināts	Bija nepieciešams un tika nodrošināts visos gadījumos	Bija nepieciešams un tika nodrošināts visos gadījumos	Bija nepieciešams un tika nodrošināts visos gadījumos	Bija nepieciešams, bet netika nodrošināts	Bija nepieciešams un tika nodrošināts visos gadījumos	Bija nepieciešams un tika nodrošināts visos gadījumos	Bija nepieciešams un tika nodrošināts visos gadījumos	Nē	Nē	Jā	24	Vīrietis	Augstākā (bakalaurs, maģistrs, doktors)	Rīga	Rīga - Rīgas pilsēta	Līdz 1 gadam	18-24	2.34	2021
8-10 stundas	8-10 stundas	Attālināti sāku strādāt pandēmijas laikā	Bija nepieciešams un tika nodrošināts visos gadījumos	Bija nepieciešams un tika nodrošināts visos gadījumos	Bija nepieciešams un tika nodrošināts dažos gadījumos	Bija nepieciešams un tika nodrošināts dažos gadījumos	Nebija nepieciešams un netika nodrošināts	Nebija nepieciešams un netika nodrošināts	Nebija nepieciešams un netika nodrošināts	Nebija nepieciešams un netika nodrošināts	Nebija nepieciešams un netika nodrošināts	Grūti pateikt/ Nav atbildes	Nebija nepieciešams un netika nodrošināts	Nē	Nē	Nē	57	Sieviete	Augstākā (bakalaurs, maģistrs, doktors)	Pierīga	Cita pilsēta - Daugavpils, Liepāja, Jelgava, Jūrmala, Ventspils, Rēzekne, Valmiera, Jēkabpils un citas pilsētas	No 5 līdz 10 gadiem	55-64	0.87	2021
8-10 stundas	8-10 stundas	Attālināti strādāju jau pirms pandēmijas	Bija nepieciešams un tika nodrošināts visos gadījumos	Bija nepieciešams un tika nodrošināts visos gadījumos	Bija nepieciešams un tika nodrošināts visos gadījumos	Bija nepieciešams un tika nodrošināts visos gadījumos	Bija nepieciešams un tika nodrošināts visos gadījumos	Bija nepieciešams un tika nodrošināts visos gadījumos	Bija nepieciešams un tika nodrošināts dažos gadījumos	Nebija nepieciešams un netika nodrošināts	Nebija nepieciešams un netika nodrošināts	Nebija nepieciešams un netika nodrošināts	Nebija nepieciešams un netika nodrošināts	Jā	Jā	Jā	48	Vīrietis	Augstākā (bakalaurs, maģistrs, doktors)	Pierīga	Rīga - Rīgas pilsēta	No 5 līdz 10 gadiem	45-54	1.85	2021
6-8 stundas	8-10 stundas	Attālināti sāku strādāt pandēmijas laikā	Bija nepieciešams un tika nodrošināts visos gadījumos	Bija nepieciešams un tika nodrošināts visos gadījumos	Nebija nepieciešams un netika nodrošināts	Nebija nepieciešams un netika nodrošināts	Bija nepieciešams, bet netika nodrošināts	Bija nepieciešams un tika nodrošināts visos gadījumos	Nebija nepieciešams un netika nodrošināts	Bija nepieciešams, bet netika nodrošināts	Nebija nepieciešams un netika nodrošināts	Grūti pateikt/ Nav atbildes	Bija nepieciešams, bet netika nodrošināts	Nē	Nē	Jā	34	Vīrietis	Augstākā (bakalaurs, maģistrs, doktors)	Rīga	Rīga - Rīgas pilsēta	Līdz 1 gadam	25-34	1.36	2021
8-10 stundas	10 stundas un vairāk	Attālināti sāku strādāt pandēmijas laikā	Nebija nepieciešams un netika nodrošināts	Nebija nepieciešams un netika nodrošināts	Nebija nepieciešams un netika nodrošināts	Nebija nepieciešams un netika nodrošināts	Nebija nepieciešams un netika nodrošināts	Nebija nepieciešams un netika nodrošināts	Nebija nepieciešams un netika nodrošināts	Bija nepieciešams, bet netika nodrošināts	Bija nepieciešams un tika nodrošināts visos gadījumos	Nebija nepieciešams un netika nodrošināts	Nebija nepieciešams un netika nodrošināts	Jā	Jā	Jā	27	Vīrietis	Augstākā (bakalaurs, maģistrs, doktors)	Rīga	Rīga - Rīgas pilsēta	No 2 līdz 5 gadiem	25-34	1.36	2021
6-8 stundas	6-8 stundas	Attālināti sāku strādāt pandēmijas laikā	Bija nepieciešams un tika nodrošināts visos gadījumos	Bija nepieciešams un tika nodrošināts visos gadījumos	Bija nepieciešams un tika nodrošināts visos gadījumos	Bija nepieciešams un tika nodrošināts visos gadījumos	Bija nepieciešams un tika nodrošināts visos gadījumos	Bija nepieciešams un tika nodrošināts visos gadījumos	Bija nepieciešams un tika nodrošināts visos gadījumos	Nebija nepieciešams un netika nodrošināts	Bija nepieciešams un tika nodrošināts visos gadījumos	Grūti pateikt/ Nav atbildes	Bija nepieciešams un tika nodrošināts visos gadījumos	Nē	Nē	Jā	28	Vīrietis	Augstākā (bakalaurs, maģistrs, doktors)	Rīga	Rīga - Rīgas pilsēta	No 1 līdz 2 gadiem	25-34	1.36	2021
6-8 stundas	8-10 stundas	Attālināti sāku strādāt pandēmijas laikā	Bija nepieciešams un tika nodrošināts visos gadījumos	Bija nepieciešams un tika nodrošināts dažos gadījumos	Bija nepieciešams un tika nodrošināts visos gadījumos	Bija nepieciešams un tika nodrošināts dažos gadījumos	Nebija nepieciešams un netika nodrošināts	Bija nepieciešams un tika nodrošināts dažos gadījumos	Bija nepieciešams un tika nodrošināts dažos gadījumos	Bija nepieciešams un tika nodrošināts dažos gadījumos	Bija nepieciešams un tika nodrošināts visos gadījumos	Bija nepieciešams, bet netika nodrošināts	Bija nepieciešams un tika nodrošināts dažos gadījumos	Nē	Jā	Nē	35	Vīrietis	Augstākā (bakalaurs, maģistrs, doktors)	Rīga	Rīga - Rīgas pilsēta	Vairāk kā 10 gadus	35-44	1.26	2021
8-10 stundas	8-10 stundas	Attālināti sāku strādāt pandēmijas laikā	Bija nepieciešams un tika nodrošināts visos gadījumos	Bija nepieciešams un tika nodrošināts visos gadījumos	Bija nepieciešams un tika nodrošināts visos gadījumos	Bija nepieciešams un tika nodrošināts dažos gadījumos	Nebija nepieciešams un netika nodrošināts	Bija nepieciešams un tika nodrošināts visos gadījumos	Nebija nepieciešams un netika nodrošināts	Nebija nepieciešams un netika nodrošināts	Bija nepieciešams un tika nodrošināts dažos gadījumos	Bija nepieciešams un tika nodrošināts visos gadījumos	Bija nepieciešams un tika nodrošināts visos gadījumos	Jā	Nē	Nē	37	Vīrietis	Augstākā (bakalaurs, maģistrs, doktors)	Rīga	Rīga - Rīgas pilsēta	Vairāk kā 10 gadus	35-44	1.26	2021
8-10 stundas	8-10 stundas	Attālināti sāku strādāt pandēmijas laikā	Bija nepieciešams un tika nodrošināts visos gadījumos	Bija nepieciešams un tika nodrošināts visos gadījumos	Bija nepieciešams un tika nodrošināts visos gadījumos	Nebija nepieciešams un netika nodrošināts	Nebija nepieciešams un netika nodrošināts	Bija nepieciešams un tika nodrošināts visos gadījumos	Bija nepieciešams un tika nodrošināts visos gadījumos	Bija nepieciešams, bet netika nodrošināts	Bija nepieciešams un tika nodrošināts dažos gadījumos	Grūti pateikt/ Nav atbildes	Bija nepieciešams un tika nodrošināts visos gadījumos	Jā	Jā	Jā	29	Vīrietis	Augstākā (bakalaurs, maģistrs, doktors)	Rīga	Rīga - Rīgas pilsēta	No 5 līdz 10 gadiem	25-34	1.36	2021
8-10 stundas	8-10 stundas	Attālināti sāku strādāt pandēmijas laikā	Bija nepieciešams un tika nodrošināts visos gadījumos	Bija nepieciešams un tika nodrošināts visos gadījumos	Nebija nepieciešams un netika nodrošināts	Bija nepieciešams un tika nodrošināts visos gadījumos	Bija nepieciešams un tika nodrošināts dažos gadījumos	Bija nepieciešams un tika nodrošināts visos gadījumos	Bija nepieciešams un tika nodrošināts dažos gadījumos	Nebija nepieciešams un netika nodrošināts	Bija nepieciešams un tika nodrošināts dažos gadījumos	Bija nepieciešams un tika nodrošināts visos gadījumos	Bija nepieciešams un tika nodrošināts dažos gadījumos	Jā	Nē	Jā	35	Vīrietis	Augstākā (bakalaurs, maģistrs, doktors)	Pierīga	Cita pilsēta - Daugavpils, Liepāja, Jelgava, Jūrmala, Ventspils, Rēzekne, Valmiera, Jēkabpils un citas pilsētas	Vairāk kā 10 gadus	35-44	1.26	2021
8-10 stundas	8-10 stundas	Attālināti sāku strādāt pandēmijas laikā	Bija nepieciešams un tika nodrošināts visos gadījumos	Bija nepieciešams un tika nodrošināts visos gadījumos	Bija nepieciešams un tika nodrošināts visos gadījumos	Bija nepieciešams un tika nodrošināts visos gadījumos	Bija nepieciešams, bet netika nodrošināts	Bija nepieciešams un tika nodrošināts visos gadījumos	Bija nepieciešams un tika nodrošināts visos gadījumos	Nebija nepieciešams un netika nodrošināts	Bija nepieciešams un tika nodrošināts visos gadījumos	Bija nepieciešams un tika nodrošināts visos gadījumos	Bija nepieciešams un tika nodrošināts visos gadījumos	Jā	Jā	Nē	43	Sieviete	Augstākā (bakalaurs, maģistrs, doktors)	Rīga	Rīga - Rīgas pilsēta	No 2 līdz 5 gadiem	35-44	0.54	2021
6-8 stundas	8-10 stundas	Attālināti sāku strādāt pandēmijas laikā	Bija nepieciešams un tika nodrošināts visos gadījumos	Bija nepieciešams un tika nodrošināts visos gadījumos	Bija nepieciešams un tika nodrošināts visos gadījumos	Bija nepieciešams un tika nodrošināts visos gadījumos	Bija nepieciešams, bet netika nodrošināts	Grūti pateikt/ Nav atbildes	Nebija nepieciešams un netika nodrošināts	Grūti pateikt/ Nav atbildes	Grūti pateikt/ Nav atbildes	Grūti pateikt/ Nav atbildes	Grūti pateikt/ Nav atbildes	Nē	Nē	Nē	57	Sieviete	Augstākā (bakalaurs, maģistrs, doktors)	Vidzeme	Cita pilsēta - Daugavpils, Liepāja, Jelgava, Jūrmala, Ventspils, Rēzekne, Valmiera, Jēkabpils un citas pilsētas	Vairāk kā 10 gadus	55-64	0.87	2021
6-8 stundas	6-8 stundas	Attālināti strādāju jau pirms pandēmijas	Bija nepieciešams, bet netika nodrošināts	Bija nepieciešams un tika nodrošināts visos gadījumos	Nebija nepieciešams un netika nodrošināts	Nebija nepieciešams un netika nodrošināts	Bija nepieciešams, bet netika nodrošināts	Bija nepieciešams, bet netika nodrošināts	Bija nepieciešams, bet netika nodrošināts	Bija nepieciešams, bet netika nodrošināts	Bija nepieciešams, bet netika nodrošināts	Grūti pateikt/ Nav atbildes	Bija nepieciešams, bet netika nodrošināts	Jā	Jā	Jā	35	Vīrietis	Augstākā (bakalaurs, maģistrs, doktors)	Pierīga	Lauki - lauku teritorijas	No 2 līdz 5 gadiem	35-44	1.26	2021
8-10 stundas	8-10 stundas	Attālināti sāku strādāt pandēmijas laikā	Bija nepieciešams un tika nodrošināts visos gadījumos	Nebija nepieciešams un netika nodrošināts	Nebija nepieciešams un netika nodrošināts	Nebija nepieciešams un netika nodrošināts	Nebija nepieciešams un netika nodrošināts	Nebija nepieciešams un netika nodrošināts	Bija nepieciešams un tika nodrošināts visos gadījumos	Nebija nepieciešams un netika nodrošināts	Nebija nepieciešams un netika nodrošināts	Grūti pateikt/ Nav atbildes	Nebija nepieciešams un netika nodrošināts	Nē	Nē	Nē	29	Vīrietis	Augstākā (bakalaurs, maģistrs, doktors)	Rīga	Rīga - Rīgas pilsēta	No 2 līdz 5 gadiem	25-34	1.36	2021
8-10 stundas	8-10 stundas	Attālināti strādāju jau pirms pandēmijas	Bija nepieciešams un tika nodrošināts visos gadījumos	Nebija nepieciešams un netika nodrošināts	Nebija nepieciešams un netika nodrošināts	Nebija nepieciešams un netika nodrošināts	Bija nepieciešams, bet netika nodrošināts	Nebija nepieciešams un netika nodrošināts	Bija nepieciešams un tika nodrošināts visos gadījumos	Bija nepieciešams, bet netika nodrošināts	Bija nepieciešams, bet netika nodrošināts	Grūti pateikt/ Nav atbildes	Bija nepieciešams, bet netika nodrošināts	Nē	Nē	Grūti pateikt/Nav atbildes	44	Vīrietis	Vidējā (pabeigta vidusskola, ģimnāzija)	Rīga	Rīga - Rīgas pilsēta	Vairāk kā 10 gadus	35-44	1.26	2021
8-10 stundas	8-10 stundas	Attālināti strādāju jau pirms pandēmijas	Bija nepieciešams un tika nodrošināts visos gadījumos	Nebija nepieciešams un netika nodrošināts	Nebija nepieciešams un netika nodrošināts	Nebija nepieciešams un netika nodrošināts	Nebija nepieciešams un netika nodrošināts	Nebija nepieciešams un netika nodrošināts	Nebija nepieciešams un netika nodrošināts	Bija nepieciešams, bet netika nodrošināts	Bija nepieciešams un tika nodrošināts dažos gadījumos	Bija nepieciešams un tika nodrošināts dažos gadījumos	Nebija nepieciešams un netika nodrošināts	Nē	Nē	Nē	27	Vīrietis	Augstākā (bakalaurs, maģistrs, doktors)	Rīga	Rīga - Rīgas pilsēta	No 1 līdz 2 gadiem	25-34	1.36	2021
8-10 stundas	8-10 stundas	Attālināti sāku strādāt pandēmijas laikā	Bija nepieciešams un tika nodrošināts visos gadījumos	Bija nepieciešams un tika nodrošināts visos gadījumos	Bija nepieciešams un tika nodrošināts visos gadījumos	Nebija nepieciešams un netika nodrošināts	Bija nepieciešams, bet netika nodrošināts	Bija nepieciešams un tika nodrošināts dažos gadījumos	Bija nepieciešams un tika nodrošināts visos gadījumos	Bija nepieciešams un tika nodrošināts dažos gadījumos	Bija nepieciešams un tika nodrošināts visos gadījumos	Bija nepieciešams un tika nodrošināts visos gadījumos	Bija nepieciešams un tika nodrošināts visos gadījumos	Nē	Nē	Nē	43	Vīrietis	Augstākā (bakalaurs, maģistrs, doktors)	Pierīga	Rīga - Rīgas pilsēta	Vairāk kā 10 gadus	35-44	1.26	2021
6-8 stundas	6-8 stundas	Attālināti strādāju jau pirms pandēmijas	Bija nepieciešams un tika nodrošināts visos gadījumos	Bija nepieciešams un tika nodrošināts visos gadījumos	Bija nepieciešams un tika nodrošināts visos gadījumos	Bija nepieciešams un tika nodrošināts visos gadījumos	Bija nepieciešams un tika nodrošināts visos gadījumos	Bija nepieciešams un tika nodrošināts visos gadījumos	Bija nepieciešams un tika nodrošināts visos gadījumos	Grūti pateikt/ Nav atbildes	Bija nepieciešams un tika nodrošināts visos gadījumos	Bija nepieciešams un tika nodrošināts visos gadījumos	Bija nepieciešams un tika nodrošināts visos gadījumos	Nē	Nē	Jā	41	Vīrietis	Vidējā (pabeigta vidusskola, ģimnāzija)	Rīga	Rīga - Rīgas pilsēta	No 5 līdz 10 gadiem	35-44	1.26	2021
8-10 stundas	8-10 stundas	Attālināti strādāju jau pirms pandēmijas	Bija nepieciešams un tika nodrošināts dažos gadījumos	Bija nepieciešams un tika nodrošināts visos gadījumos	Bija nepieciešams un tika nodrošināts visos gadījumos	Nebija nepieciešams un netika nodrošināts	Bija nepieciešams un tika nodrošināts visos gadījumos	Bija nepieciešams, bet netika nodrošināts	Nebija nepieciešams un netika nodrošināts	Nebija nepieciešams un netika nodrošināts	Bija nepieciešams, bet netika nodrošināts	Bija nepieciešams, bet netika nodrošināts	Bija nepieciešams un tika nodrošināts visos gadījumos	Nē	Nē	Jā	33	Vīrietis	Augstākā (bakalaurs, maģistrs, doktors)	Rīga	Rīga - Rīgas pilsēta	No 2 līdz 5 gadiem	25-34	1.36	2021
6-8 stundas	6-8 stundas	Attālināti strādāju jau pirms pandēmijas	Bija nepieciešams un tika nodrošināts visos gadījumos	Bija nepieciešams un tika nodrošināts visos gadījumos	Bija nepieciešams un tika nodrošināts visos gadījumos	Bija nepieciešams un tika nodrošināts visos gadījumos	Grūti pateikt/ Nav atbildes	Bija nepieciešams un tika nodrošināts visos gadījumos	Bija nepieciešams un tika nodrošināts visos gadījumos	Nebija nepieciešams un netika nodrošināts	Nebija nepieciešams un netika nodrošināts	Nebija nepieciešams un netika nodrošināts	Nebija nepieciešams un netika nodrošināts	Nē	Nē	Jā	40	Vīrietis	Augstākā (bakalaurs, maģistrs, doktors)	Pierīga	Cita pilsēta - Daugavpils, Liepāja, Jelgava, Jūrmala, Ventspils, Rēzekne, Valmiera, Jēkabpils un citas pilsētas	Vairāk kā 10 gadus	35-44	1.26	2021
6-8 stundas	6-8 stundas	Attālināti sāku strādāt pandēmijas laikā	Bija nepieciešams un tika nodrošināts visos gadījumos	Bija nepieciešams un tika nodrošināts visos gadījumos	Nebija nepieciešams un netika nodrošināts	Nebija nepieciešams un netika nodrošināts	Bija nepieciešams, bet netika nodrošināts	Bija nepieciešams, bet netika nodrošināts	Bija nepieciešams, bet netika nodrošināts	Bija nepieciešams, bet netika nodrošināts	Bija nepieciešams un tika nodrošināts visos gadījumos	Grūti pateikt/ Nav atbildes	Bija nepieciešams, bet netika nodrošināts	Nē	Jā	Grūti pateikt/Nav atbildes	33	Vīrietis	Augstākā (bakalaurs, maģistrs, doktors)	Rīga	Rīga - Rīgas pilsēta	No 2 līdz 5 gadiem	25-34	1.36	2021
6-8 stundas	6-8 stundas	Attālināti sāku strādāt pandēmijas laikā	Bija nepieciešams un tika nodrošināts visos gadījumos	Nebija nepieciešams un netika nodrošināts	Nebija nepieciešams un netika nodrošināts	Nebija nepieciešams un netika nodrošināts	Nebija nepieciešams un netika nodrošināts	Grūti pateikt/ Nav atbildes	Grūti pateikt/ Nav atbildes	Bija nepieciešams, bet netika nodrošināts	Bija nepieciešams un tika nodrošināts dažos gadījumos	Bija nepieciešams un tika nodrošināts dažos gadījumos	Nebija nepieciešams un netika nodrošināts	Nē	Nē	Jā	38	Vīrietis	Augstākā (bakalaurs, maģistrs, doktors)	Pierīga	Lauki - lauku teritorijas	No 1 līdz 2 gadiem	35-44	1.26	2021
6-8 stundas	6-8 stundas	Attālināti sāku strādāt pandēmijas laikā	Bija nepieciešams un tika nodrošināts dažos gadījumos	Nebija nepieciešams un netika nodrošināts	Bija nepieciešams un tika nodrošināts dažos gadījumos	Nebija nepieciešams un netika nodrošināts	Bija nepieciešams, bet netika nodrošināts	Bija nepieciešams un tika nodrošināts visos gadījumos	Bija nepieciešams, bet netika nodrošināts	Bija nepieciešams, bet netika nodrošināts	Bija nepieciešams, bet netika nodrošināts	Grūti pateikt/ Nav atbildes	Nebija nepieciešams un netika nodrošināts	Nē	Nē	Jā	31	Sieviete	Augstākā (bakalaurs, maģistrs, doktors)	Vidzeme	Lauki - lauku teritorijas	No 2 līdz 5 gadiem	25-34	0.82	2021
8-10 stundas	8-10 stundas	Attālināti sāku strādāt pandēmijas laikā	Bija nepieciešams un tika nodrošināts visos gadījumos	Bija nepieciešams, bet netika nodrošināts	Bija nepieciešams un tika nodrošināts dažos gadījumos	Bija nepieciešams un tika nodrošināts dažos gadījumos	Bija nepieciešams, bet netika nodrošināts	Nebija nepieciešams un netika nodrošināts	Nebija nepieciešams un netika nodrošināts	Bija nepieciešams un tika nodrošināts dažos gadījumos	Grūti pateikt/ Nav atbildes	Bija nepieciešams, bet netika nodrošināts	Bija nepieciešams, bet netika nodrošināts	Jā	Jā	Jā	45	Vīrietis	Augstākā (bakalaurs, maģistrs, doktors)	Pierīga	Cita pilsēta - Daugavpils, Liepāja, Jelgava, Jūrmala, Ventspils, Rēzekne, Valmiera, Jēkabpils un citas pilsētas	No 5 līdz 10 gadiem	45-54	1.85	2021
6-8 stundas	6-8 stundas	Attālināti sāku strādāt pandēmijas laikā	Bija nepieciešams un tika nodrošināts visos gadījumos	Bija nepieciešams un tika nodrošināts visos gadījumos	Nebija nepieciešams un netika nodrošināts	Nebija nepieciešams un netika nodrošināts	Nebija nepieciešams un netika nodrošināts	Nebija nepieciešams un netika nodrošināts	Bija nepieciešams un tika nodrošināts visos gadījumos	Bija nepieciešams un tika nodrošināts visos gadījumos	Nebija nepieciešams un netika nodrošināts	Nebija nepieciešams un netika nodrošināts	Bija nepieciešams, bet netika nodrošināts	Nē	Nē	Nē	37	Vīrietis	Augstākā (bakalaurs, maģistrs, doktors)	Rīga	Rīga - Rīgas pilsēta	Līdz 1 gadam	35-44	1.26	2021
6-8 stundas	6-8 stundas	Attālināti sāku strādāt pandēmijas laikā	Bija nepieciešams un tika nodrošināts visos gadījumos	Nebija nepieciešams un netika nodrošināts	Nebija nepieciešams un netika nodrošināts	Nebija nepieciešams un netika nodrošināts	Bija nepieciešams un tika nodrošināts dažos gadījumos	Bija nepieciešams un tika nodrošināts visos gadījumos	Bija nepieciešams un tika nodrošināts visos gadījumos	Bija nepieciešams un tika nodrošināts visos gadījumos	Bija nepieciešams un tika nodrošināts visos gadījumos	Bija nepieciešams un tika nodrošināts visos gadījumos	Bija nepieciešams un tika nodrošināts visos gadījumos	Nē	Jā	Nē	24	Vīrietis	Profesionālā vidējā (pabeigta arodskola, arodvidusskola, tehnikums)	Rīga	Rīga - Rīgas pilsēta	No 2 līdz 5 gadiem	18-24	2.34	2021
6-8 stundas	6-8 stundas	Attālināti sāku strādāt pandēmijas laikā	Bija nepieciešams un tika nodrošināts visos gadījumos	Bija nepieciešams un tika nodrošināts visos gadījumos	Nebija nepieciešams un netika nodrošināts	Nebija nepieciešams un netika nodrošināts	Nebija nepieciešams un netika nodrošināts	Nebija nepieciešams un netika nodrošināts	Nebija nepieciešams un netika nodrošināts	Nebija nepieciešams un netika nodrošināts	Nebija nepieciešams un netika nodrošināts	Nebija nepieciešams un netika nodrošināts	Nebija nepieciešams un netika nodrošināts	Nē	Nē	Jā	37	Vīrietis	Augstākā (bakalaurs, maģistrs, doktors)	Pierīga	Rīga - Rīgas pilsēta	No 2 līdz 5 gadiem	35-44	1.26	2021
6-8 stundas	6-8 stundas	Attālināti sāku strādāt pandēmijas laikā	Nebija nepieciešams un netika nodrošināts	Nebija nepieciešams un netika nodrošināts	Nebija nepieciešams un netika nodrošināts	Nebija nepieciešams un netika nodrošināts	Nebija nepieciešams un netika nodrošināts	Nebija nepieciešams un netika nodrošināts	Nebija nepieciešams un netika nodrošināts	Bija nepieciešams, bet netika nodrošināts	Bija nepieciešams, bet netika nodrošināts	Grūti pateikt/ Nav atbildes	Nebija nepieciešams un netika nodrošināts	Nē	Nē	Grūti pateikt/Nav atbildes	57	Sieviete	Augstākā (bakalaurs, maģistrs, doktors)	Rīga	Rīga - Rīgas pilsēta	Vairāk kā 10 gadus	55-64	0.87	2021
6-8 stundas	6-8 stundas	Attālināti sāku strādāt pandēmijas laikā	Bija nepieciešams un tika nodrošināts visos gadījumos	Bija nepieciešams un tika nodrošināts visos gadījumos	Bija nepieciešams un tika nodrošināts visos gadījumos	Bija nepieciešams un tika nodrošināts visos gadījumos	Grūti pateikt/ Nav atbildes	Grūti pateikt/ Nav atbildes	Bija nepieciešams un tika nodrošināts visos gadījumos	Bija nepieciešams un tika nodrošināts visos gadījumos	Nebija nepieciešams un netika nodrošināts	Grūti pateikt/ Nav atbildes	Nebija nepieciešams un netika nodrošināts	Nē	Nē	Jā	42	Vīrietis	Augstākā (bakalaurs, maģistrs, doktors)	Rīga	Rīga - Rīgas pilsēta	Vairāk kā 10 gadus	35-44	1.26	2021
6-8 stundas	6-8 stundas	Attālināti sāku strādāt pandēmijas laikā	Bija nepieciešams un tika nodrošināts visos gadījumos	Bija nepieciešams un tika nodrošināts visos gadījumos	Bija nepieciešams un tika nodrošināts visos gadījumos	Bija nepieciešams un tika nodrošināts visos gadījumos	Nebija nepieciešams un netika nodrošināts	Bija nepieciešams un tika nodrošināts visos gadījumos	Bija nepieciešams un tika nodrošināts visos gadījumos	Bija nepieciešams, bet netika nodrošināts	Nebija nepieciešams un netika nodrošināts	Bija nepieciešams, bet netika nodrošināts	Bija nepieciešams un tika nodrošināts visos gadījumos	Nē	Nē	Nē	45	Sieviete	Augstākā (bakalaurs, maģistrs, doktors)	Kurzeme	Lauki - lauku teritorijas	No 5 līdz 10 gadiem	45-54	0.63	2021
8-10 stundas	8-10 stundas	Attālināti sāku strādāt pandēmijas laikā	Bija nepieciešams un tika nodrošināts dažos gadījumos	Bija nepieciešams un tika nodrošināts visos gadījumos	Bija nepieciešams un tika nodrošināts visos gadījumos	Nebija nepieciešams un netika nodrošināts	Nebija nepieciešams un netika nodrošināts	Bija nepieciešams un tika nodrošināts visos gadījumos	Bija nepieciešams un tika nodrošināts visos gadījumos	Nebija nepieciešams un netika nodrošināts	Nebija nepieciešams un netika nodrošināts	Grūti pateikt/ Nav atbildes	Nebija nepieciešams un netika nodrošināts	Nē	Nē	Jā	44	Sieviete	Augstākā (bakalaurs, maģistrs, doktors)	Rīga	Rīga - Rīgas pilsēta	No 1 līdz 2 gadiem	35-44	0.54	2021
8-10 stundas	10 stundas un vairāk	Attālināti sāku strādāt pandēmijas laikā	Bija nepieciešams, bet netika nodrošināts	Bija nepieciešams, bet netika nodrošināts	Bija nepieciešams un tika nodrošināts visos gadījumos	Bija nepieciešams un tika nodrošināts visos gadījumos	Bija nepieciešams, bet netika nodrošināts	Bija nepieciešams, bet netika nodrošināts	Nebija nepieciešams un netika nodrošināts	Bija nepieciešams, bet netika nodrošināts	Nebija nepieciešams un netika nodrošināts	Bija nepieciešams, bet netika nodrošināts	Nebija nepieciešams un netika nodrošināts	Nē	Nē	Jā	55	Sieviete	Augstākā (bakalaurs, maģistrs, doktors)	Kurzeme	Cita pilsēta - Daugavpils, Liepāja, Jelgava, Jūrmala, Ventspils, Rēzekne, Valmiera, Jēkabpils un citas pilsētas	Vairāk kā 10 gadus	55-64	0.87	2021
8-10 stundas	8-10 stundas	Attālināti sāku strādāt pandēmijas laikā	Bija nepieciešams un tika nodrošināts visos gadījumos	Grūti pateikt/ Nav atbildes	Grūti pateikt/ Nav atbildes	Grūti pateikt/ Nav atbildes	Bija nepieciešams un tika nodrošināts dažos gadījumos	Bija nepieciešams un tika nodrošināts visos gadījumos	Nebija nepieciešams un netika nodrošināts	Bija nepieciešams, bet netika nodrošināts	Bija nepieciešams un tika nodrošināts visos gadījumos	Grūti pateikt/ Nav atbildes	Grūti pateikt/ Nav atbildes	Nē	Nē	Jā	28	Vīrietis	Vidējā (pabeigta vidusskola, ģimnāzija)	Rīga	Rīga - Rīgas pilsēta	No 5 līdz 10 gadiem	25-34	1.36	2021
8-10 stundas	8-10 stundas	Attālināti sāku strādāt pandēmijas laikā	Bija nepieciešams un tika nodrošināts visos gadījumos	Bija nepieciešams un tika nodrošināts visos gadījumos	Nebija nepieciešams un netika nodrošināts	Nebija nepieciešams un netika nodrošināts	Nebija nepieciešams un netika nodrošināts	Nebija nepieciešams un netika nodrošināts	Bija nepieciešams un tika nodrošināts visos gadījumos	Nebija nepieciešams un netika nodrošināts	Bija nepieciešams un tika nodrošināts dažos gadījumos	Nebija nepieciešams un netika nodrošināts	Nebija nepieciešams un netika nodrošināts	Nē	Nē	Nē	55	Vīrietis	Augstākā (bakalaurs, maģistrs, doktors)	Rīga	Rīga - Rīgas pilsēta	Vairāk kā 10 gadus	55-64	3.43	2021
6-8 stundas	8-10 stundas	Attālināti sāku strādāt pandēmijas laikā	Bija nepieciešams un tika nodrošināts visos gadījumos	Bija nepieciešams un tika nodrošināts visos gadījumos	Bija nepieciešams un tika nodrošināts visos gadījumos	Bija nepieciešams un tika nodrošināts visos gadījumos	Bija nepieciešams, bet netika nodrošināts	Bija nepieciešams, bet netika nodrošināts	Bija nepieciešams, bet netika nodrošināts	Bija nepieciešams, bet netika nodrošināts	Bija nepieciešams, bet netika nodrošināts	Grūti pateikt/ Nav atbildes	Bija nepieciešams, bet netika nodrošināts	Jā	Jā	Jā	38	Sieviete	Vidējā (pabeigta vidusskola, ģimnāzija)	Vidzeme	Cita pilsēta - Daugavpils, Liepāja, Jelgava, Jūrmala, Ventspils, Rēzekne, Valmiera, Jēkabpils un citas pilsētas	No 5 līdz 10 gadiem	35-44	0.54	2021
8-10 stundas	10 stundas un vairāk	Attālināti sāku strādāt pandēmijas laikā	Bija nepieciešams, bet netika nodrošināts	Bija nepieciešams un tika nodrošināts visos gadījumos	Bija nepieciešams un tika nodrošināts visos gadījumos	Bija nepieciešams un tika nodrošināts visos gadījumos	Grūti pateikt/ Nav atbildes	Bija nepieciešams un tika nodrošināts visos gadījumos	Nebija nepieciešams un netika nodrošināts	Nebija nepieciešams un netika nodrošināts	Bija nepieciešams un tika nodrošināts visos gadījumos	Grūti pateikt/ Nav atbildes	Bija nepieciešams un tika nodrošināts visos gadījumos	Jā	Jā	Jā	47	Sieviete	Augstākā (bakalaurs, maģistrs, doktors)	Rīga	Rīga - Rīgas pilsēta	Vairāk kā 10 gadus	45-54	0.63	2021
6-8 stundas	10 stundas un vairāk	Attālināti sāku strādāt pandēmijas laikā	Bija nepieciešams un tika nodrošināts dažos gadījumos	Bija nepieciešams un tika nodrošināts dažos gadījumos	Bija nepieciešams un tika nodrošināts dažos gadījumos	Bija nepieciešams un tika nodrošināts dažos gadījumos	Bija nepieciešams un tika nodrošināts dažos gadījumos	Bija nepieciešams un tika nodrošināts visos gadījumos	Bija nepieciešams un tika nodrošināts visos gadījumos	Bija nepieciešams, bet netika nodrošināts	Grūti pateikt/ Nav atbildes	Grūti pateikt/ Nav atbildes	Grūti pateikt/ Nav atbildes	Jā	Nē	Jā	49	Sieviete	Augstākā (bakalaurs, maģistrs, doktors)	Rīga	Rīga - Rīgas pilsēta	Līdz 1 gadam	45-54	0.63	2021
6-8 stundas	6-8 stundas	Attālināti sāku strādāt pandēmijas laikā	Bija nepieciešams un tika nodrošināts visos gadījumos	Bija nepieciešams un tika nodrošināts visos gadījumos	Nebija nepieciešams un netika nodrošināts	Nebija nepieciešams un netika nodrošināts	Nebija nepieciešams un netika nodrošināts	Nebija nepieciešams un netika nodrošināts	Nebija nepieciešams un netika nodrošināts	Nebija nepieciešams un netika nodrošināts	Nebija nepieciešams un netika nodrošināts	Bija nepieciešams un tika nodrošināts visos gadījumos	Nebija nepieciešams un netika nodrošināts	Nē	Jā	Jā	23	Sieviete	Augstākā (bakalaurs, maģistrs, doktors)	Latgale	Lauki - lauku teritorijas	No 2 līdz 5 gadiem	18-24	0.63	2021
6-8 stundas	6-8 stundas	Attālināti sāku strādāt pandēmijas laikā	Bija nepieciešams un tika nodrošināts visos gadījumos	Nebija nepieciešams un netika nodrošināts	Nebija nepieciešams un netika nodrošināts	Nebija nepieciešams un netika nodrošināts	Grūti pateikt/ Nav atbildes	Grūti pateikt/ Nav atbildes	Bija nepieciešams un tika nodrošināts visos gadījumos	Nebija nepieciešams un netika nodrošināts	Bija nepieciešams, bet netika nodrošināts	Bija nepieciešams un tika nodrošināts visos gadījumos	Bija nepieciešams un tika nodrošināts visos gadījumos	Nē	Nē	Jā	31	Sieviete	Augstākā (bakalaurs, maģistrs, doktors)	Rīga	Rīga - Rīgas pilsēta	No 2 līdz 5 gadiem	25-34	0.82	2021
8-10 stundas	8-10 stundas	Attālināti sāku strādāt pandēmijas laikā	Bija nepieciešams un tika nodrošināts dažos gadījumos	Bija nepieciešams un tika nodrošināts visos gadījumos	Bija nepieciešams un tika nodrošināts visos gadījumos	Bija nepieciešams un tika nodrošināts visos gadījumos	Nebija nepieciešams un netika nodrošināts	Nebija nepieciešams un netika nodrošināts	Nebija nepieciešams un netika nodrošināts	Bija nepieciešams, bet netika nodrošināts	Nebija nepieciešams un netika nodrošināts	Grūti pateikt/ Nav atbildes	Nebija nepieciešams un netika nodrošināts	Nē	Nē	Jā	30	Vīrietis	Augstākā (bakalaurs, maģistrs, doktors)	Latgale	Cita pilsēta - Daugavpils, Liepāja, Jelgava, Jūrmala, Ventspils, Rēzekne, Valmiera, Jēkabpils un citas pilsētas	No 2 līdz 5 gadiem	25-34	1.36	2021
6-8 stundas	Mazāk par 6 stundām	Attālināti strādāju jau pirms pandēmijas	Bija nepieciešams un tika nodrošināts visos gadījumos	Bija nepieciešams un tika nodrošināts visos gadījumos	Bija nepieciešams un tika nodrošināts visos gadījumos	Bija nepieciešams un tika nodrošināts visos gadījumos	Bija nepieciešams un tika nodrošināts visos gadījumos	Bija nepieciešams un tika nodrošināts visos gadījumos	Bija nepieciešams un tika nodrošināts visos gadījumos	Nebija nepieciešams un netika nodrošināts	Nebija nepieciešams un netika nodrošināts	Grūti pateikt/ Nav atbildes	Grūti pateikt/ Nav atbildes	Jā	Nē	Jā	30	Sieviete	Augstākā (bakalaurs, maģistrs, doktors)	Vidzeme	Lauki - lauku teritorijas	No 5 līdz 10 gadiem	25-34	0.82	2021
6-8 stundas	8-10 stundas	Attālināti sāku strādāt pandēmijas laikā	Nebija nepieciešams un netika nodrošināts	Bija nepieciešams un tika nodrošināts visos gadījumos	Bija nepieciešams un tika nodrošināts dažos gadījumos	Nebija nepieciešams un netika nodrošināts	Bija nepieciešams, bet netika nodrošināts	Bija nepieciešams un tika nodrošināts dažos gadījumos	Bija nepieciešams un tika nodrošināts visos gadījumos	Nebija nepieciešams un netika nodrošināts	Bija nepieciešams, bet netika nodrošināts	Grūti pateikt/ Nav atbildes	Bija nepieciešams un tika nodrošināts dažos gadījumos	Jā	Nē	Jā	26	Sieviete	Augstākā (bakalaurs, maģistrs, doktors)	Rīga	Rīga - Rīgas pilsēta	No 2 līdz 5 gadiem	25-34	0.82	2021
Mazāk par 6 stundām	Mazāk par 6 stundām	Attālināti strādāju jau pirms pandēmijas	Bija nepieciešams un tika nodrošināts visos gadījumos	Nebija nepieciešams un netika nodrošināts	Bija nepieciešams un tika nodrošināts visos gadījumos	Nebija nepieciešams un netika nodrošināts	Nebija nepieciešams un netika nodrošināts	Nebija nepieciešams un netika nodrošināts	Bija nepieciešams un tika nodrošināts visos gadījumos	Nebija nepieciešams un netika nodrošināts	Nebija nepieciešams un netika nodrošināts	Grūti pateikt/ Nav atbildes	Nebija nepieciešams un netika nodrošināts	Nē	Nē	Jā	32	Vīrietis	Augstākā (bakalaurs, maģistrs, doktors)	Latgale	Cita pilsēta - Daugavpils, Liepāja, Jelgava, Jūrmala, Ventspils, Rēzekne, Valmiera, Jēkabpils un citas pilsētas	No 1 līdz 2 gadiem	25-34	1.36	2021
8-10 stundas	8-10 stundas	Attālināti sāku strādāt pandēmijas laikā	Bija nepieciešams un tika nodrošināts visos gadījumos	Bija nepieciešams un tika nodrošināts visos gadījumos	Bija nepieciešams un tika nodrošināts visos gadījumos	Bija nepieciešams un tika nodrošināts visos gadījumos	Bija nepieciešams, bet netika nodrošināts	Bija nepieciešams un tika nodrošināts visos gadījumos	Bija nepieciešams un tika nodrošināts visos gadījumos	Bija nepieciešams, bet netika nodrošināts	Bija nepieciešams un tika nodrošināts visos gadījumos	Bija nepieciešams un tika nodrošināts dažos gadījumos	Nebija nepieciešams un netika nodrošināts	Jā	Nē	Jā	41	Vīrietis	Augstākā (bakalaurs, maģistrs, doktors)	Rīga	Rīga - Rīgas pilsēta	No 2 līdz 5 gadiem	35-44	1.26	2021
6-8 stundas	8-10 stundas	Attālināti sāku strādāt pandēmijas laikā	Bija nepieciešams un tika nodrošināts visos gadījumos	Bija nepieciešams un tika nodrošināts visos gadījumos	Bija nepieciešams un tika nodrošināts visos gadījumos	Bija nepieciešams un tika nodrošināts visos gadījumos	Bija nepieciešams, bet netika nodrošināts	Bija nepieciešams, bet netika nodrošināts	Bija nepieciešams, bet netika nodrošināts	Bija nepieciešams, bet netika nodrošināts	Bija nepieciešams un tika nodrošināts visos gadījumos	Grūti pateikt/ Nav atbildes	Nebija nepieciešams un netika nodrošināts	Nē	Nē	Jā	27	Vīrietis	Augstākā (bakalaurs, maģistrs, doktors)	Rīga	Rīga - Rīgas pilsēta	Līdz 1 gadam	25-34	1.36	2021
6-8 stundas	8-10 stundas	Attālināti sāku strādāt pandēmijas laikā	Bija nepieciešams un tika nodrošināts visos gadījumos	Bija nepieciešams un tika nodrošināts visos gadījumos	Bija nepieciešams un tika nodrošināts visos gadījumos	Bija nepieciešams un tika nodrošināts visos gadījumos	Bija nepieciešams, bet netika nodrošināts	Bija nepieciešams, bet netika nodrošināts	Nebija nepieciešams un netika nodrošināts	Bija nepieciešams, bet netika nodrošināts	Bija nepieciešams, bet netika nodrošināts	Grūti pateikt/ Nav atbildes	Bija nepieciešams, bet netika nodrošināts	Nē	Jā	Jā	43	Sieviete	Augstākā (bakalaurs, maģistrs, doktors)	Rīga	Rīga - Rīgas pilsēta	Vairāk kā 10 gadus	35-44	0.54	2021
8-10 stundas	6-8 stundas	Attālināti sāku strādāt pandēmijas laikā	Nebija nepieciešams un netika nodrošināts	Bija nepieciešams un tika nodrošināts visos gadījumos	Nebija nepieciešams un netika nodrošināts	Nebija nepieciešams un netika nodrošināts	Bija nepieciešams, bet netika nodrošināts	Bija nepieciešams, bet netika nodrošināts	Bija nepieciešams, bet netika nodrošināts	Nebija nepieciešams un netika nodrošināts	Grūti pateikt/ Nav atbildes	Grūti pateikt/ Nav atbildes	Nebija nepieciešams un netika nodrošināts	Nē	Nē	Nē	32	Sieviete	Augstākā (bakalaurs, maģistrs, doktors)	Vidzeme	Lauki - lauku teritorijas	Līdz 1 gadam	25-34	0.82	2021
6-8 stundas	6-8 stundas	Attālināti sāku strādāt pandēmijas laikā	Bija nepieciešams un tika nodrošināts visos gadījumos	Bija nepieciešams un tika nodrošināts visos gadījumos	Bija nepieciešams un tika nodrošināts visos gadījumos	Bija nepieciešams un tika nodrošināts visos gadījumos	Nebija nepieciešams un netika nodrošināts	Bija nepieciešams un tika nodrošināts visos gadījumos	Bija nepieciešams un tika nodrošināts visos gadījumos	Grūti pateikt/ Nav atbildes	Grūti pateikt/ Nav atbildes	Grūti pateikt/ Nav atbildes	Nebija nepieciešams un netika nodrošināts	Nē	Nē	Grūti pateikt/Nav atbildes	39	Sieviete	Augstākā (bakalaurs, maģistrs, doktors)	Pierīga	Cita pilsēta - Daugavpils, Liepāja, Jelgava, Jūrmala, Ventspils, Rēzekne, Valmiera, Jēkabpils un citas pilsētas	Vairāk kā 10 gadus	35-44	0.54	2021
6-8 stundas	8-10 stundas	Attālināti sāku strādāt pandēmijas laikā	Bija nepieciešams, bet netika nodrošināts	Nebija nepieciešams un netika nodrošināts	Bija nepieciešams un tika nodrošināts dažos gadījumos	Bija nepieciešams un tika nodrošināts dažos gadījumos	Bija nepieciešams, bet netika nodrošināts	Bija nepieciešams, bet netika nodrošināts	Bija nepieciešams, bet netika nodrošināts	Bija nepieciešams, bet netika nodrošināts	Bija nepieciešams un tika nodrošināts dažos gadījumos	Bija nepieciešams, bet netika nodrošināts	Bija nepieciešams un tika nodrošināts dažos gadījumos	Jā	Jā	Jā	41	Sieviete	Augstākā (bakalaurs, maģistrs, doktors)	Pierīga	Cita pilsēta - Daugavpils, Liepāja, Jelgava, Jūrmala, Ventspils, Rēzekne, Valmiera, Jēkabpils un citas pilsētas	Vairāk kā 10 gadus	35-44	0.54	2021
6-8 stundas	6-8 stundas	Attālināti sāku strādāt pandēmijas laikā	Bija nepieciešams un tika nodrošināts visos gadījumos	Bija nepieciešams un tika nodrošināts visos gadījumos	Bija nepieciešams un tika nodrošināts visos gadījumos	Bija nepieciešams un tika nodrošināts visos gadījumos	Bija nepieciešams, bet netika nodrošināts	Grūti pateikt/ Nav atbildes	Bija nepieciešams un tika nodrošināts visos gadījumos	Bija nepieciešams, bet netika nodrošināts	Bija nepieciešams un tika nodrošināts visos gadījumos	Bija nepieciešams un tika nodrošināts visos gadījumos	Bija nepieciešams un tika nodrošināts visos gadījumos	Jā	Jā	Jā	26	Vīrietis	Augstākā (bakalaurs, maģistrs, doktors)	Vidzeme	Lauki - lauku teritorijas	No 2 līdz 5 gadiem	25-34	1.36	2021
8-10 stundas	8-10 stundas	Attālināti sāku strādāt pandēmijas laikā	Bija nepieciešams un tika nodrošināts visos gadījumos	Bija nepieciešams un tika nodrošināts visos gadījumos	Nebija nepieciešams un netika nodrošināts	Nebija nepieciešams un netika nodrošināts	Nebija nepieciešams un netika nodrošināts	Bija nepieciešams un tika nodrošināts visos gadījumos	Bija nepieciešams un tika nodrošināts visos gadījumos	Bija nepieciešams, bet netika nodrošināts	Bija nepieciešams un tika nodrošināts dažos gadījumos	Bija nepieciešams un tika nodrošināts dažos gadījumos	Nebija nepieciešams un netika nodrošināts	Nē	Nē	Jā	41	Vīrietis	Augstākā (bakalaurs, maģistrs, doktors)	Latgale	Lauki - lauku teritorijas	Vairāk kā 10 gadus	35-44	1.26	2021
8-10 stundas	6-8 stundas	Attālināti sāku strādāt pandēmijas laikā	Nebija nepieciešams un netika nodrošināts	Bija nepieciešams un tika nodrošināts visos gadījumos	Bija nepieciešams un tika nodrošināts visos gadījumos	Bija nepieciešams un tika nodrošināts visos gadījumos	Bija nepieciešams, bet netika nodrošināts	Bija nepieciešams un tika nodrošināts visos gadījumos	Grūti pateikt/ Nav atbildes	Bija nepieciešams, bet netika nodrošināts	Bija nepieciešams, bet netika nodrošināts	Grūti pateikt/ Nav atbildes	Bija nepieciešams un tika nodrošināts visos gadījumos	Jā	Jā	Jā	43	Sieviete	Augstākā (bakalaurs, maģistrs, doktors)	Rīga	Rīga - Rīgas pilsēta	No 5 līdz 10 gadiem	35-44	0.54	2021
6-8 stundas	8-10 stundas	Attālināti sāku strādāt pandēmijas laikā	Bija nepieciešams un tika nodrošināts visos gadījumos	Bija nepieciešams un tika nodrošināts visos gadījumos	Bija nepieciešams un tika nodrošināts visos gadījumos	Nebija nepieciešams un netika nodrošināts	Nebija nepieciešams un netika nodrošināts	Bija nepieciešams, bet netika nodrošināts	Bija nepieciešams un tika nodrošināts dažos gadījumos	Nebija nepieciešams un netika nodrošināts	Nebija nepieciešams un netika nodrošināts	Nebija nepieciešams un netika nodrošināts	Nebija nepieciešams un netika nodrošināts	Jā	Jā	Jā	33	Sieviete	Augstākā (bakalaurs, maģistrs, doktors)	Rīga	Rīga - Rīgas pilsēta	No 5 līdz 10 gadiem	25-34	0.82	2021
6-8 stundas	6-8 stundas	Attālināti sāku strādāt pandēmijas laikā	Nebija nepieciešams un netika nodrošināts	Bija nepieciešams, bet netika nodrošināts	Nebija nepieciešams un netika nodrošināts	Nebija nepieciešams un netika nodrošināts	Nebija nepieciešams un netika nodrošināts	Nebija nepieciešams un netika nodrošināts	Bija nepieciešams un tika nodrošināts dažos gadījumos	Grūti pateikt/ Nav atbildes	Grūti pateikt/ Nav atbildes	Grūti pateikt/ Nav atbildes	Grūti pateikt/ Nav atbildes	Jā	Jā	Jā	60	Sieviete	Augstākā (bakalaurs, maģistrs, doktors)	Pierīga	Cita pilsēta - Daugavpils, Liepāja, Jelgava, Jūrmala, Ventspils, Rēzekne, Valmiera, Jēkabpils un citas pilsētas	No 5 līdz 10 gadiem	55-64	0.87	2021
6-8 stundas	6-8 stundas	Attālināti sāku strādāt pandēmijas laikā	Bija nepieciešams, bet netika nodrošināts	Bija nepieciešams, bet netika nodrošināts	Bija nepieciešams, bet netika nodrošināts	Bija nepieciešams, bet netika nodrošināts	Bija nepieciešams, bet netika nodrošināts	Bija nepieciešams, bet netika nodrošināts	Bija nepieciešams, bet netika nodrošināts	Bija nepieciešams, bet netika nodrošināts	Bija nepieciešams, bet netika nodrošināts	Bija nepieciešams, bet netika nodrošināts	Bija nepieciešams, bet netika nodrošināts	Nē	Nē	Jā	41	Sieviete	Augstākā (bakalaurs, maģistrs, doktors)	Rīga	Rīga - Rīgas pilsēta	No 2 līdz 5 gadiem	35-44	0.54	2021
6-8 stundas	6-8 stundas	Attālināti strādāju jau pirms pandēmijas	Bija nepieciešams, bet netika nodrošināts	Bija nepieciešams un tika nodrošināts dažos gadījumos	Bija nepieciešams, bet netika nodrošināts	Nebija nepieciešams un netika nodrošināts	Bija nepieciešams, bet netika nodrošināts	Bija nepieciešams un tika nodrošināts dažos gadījumos	Bija nepieciešams un tika nodrošināts dažos gadījumos	Bija nepieciešams, bet netika nodrošināts	Bija nepieciešams un tika nodrošināts dažos gadījumos	Bija nepieciešams, bet netika nodrošināts	Nebija nepieciešams un netika nodrošināts	Nē	Nē	Nē	48	Sieviete	Augstākā (bakalaurs, maģistrs, doktors)	Rīga	Rīga - Rīgas pilsēta	Vairāk kā 10 gadus	45-54	0.53	2022
8-10 stundas	8-10 stundas	Attālināti sāku strādāt pandēmijas laikā	Bija nepieciešams un tika nodrošināts visos gadījumos	Bija nepieciešams un tika nodrošināts visos gadījumos	Bija nepieciešams un tika nodrošināts visos gadījumos	Bija nepieciešams un tika nodrošināts visos gadījumos	Bija nepieciešams un tika nodrošināts visos gadījumos	Bija nepieciešams un tika nodrošināts visos gadījumos	Bija nepieciešams un tika nodrošināts visos gadījumos	Bija nepieciešams, bet netika nodrošināts	Bija nepieciešams, bet netika nodrošināts	Bija nepieciešams, bet netika nodrošināts	Bija nepieciešams, bet netika nodrošināts	Jā	Nē	Jā	29	Sieviete	Augstākā (bakalaurs, maģistrs, doktors)	Kurzeme	Cita pilsēta - Daugavpils, Liepāja, Jelgava, Jūrmala, Ventspils, Rēzekne, Valmiera, Jēkabpils un citas pilsētas	No 2 līdz 5 gadiem	25-34	0.8	2022
6-8 stundas	6-8 stundas	Attālināti strādāju jau pirms pandēmijas	Bija nepieciešams un tika nodrošināts dažos gadījumos	Bija nepieciešams un tika nodrošināts visos gadījumos	Bija nepieciešams un tika nodrošināts visos gadījumos	Nebija nepieciešams un netika nodrošināts	Bija nepieciešams, bet netika nodrošināts	Nebija nepieciešams un netika nodrošināts	Bija nepieciešams, bet netika nodrošināts	Bija nepieciešams, bet netika nodrošināts	Nebija nepieciešams un netika nodrošināts	Grūti pateikt/ Nav atbildes	Nebija nepieciešams un netika nodrošināts	Nē	Nē	Nē	24	Sieviete	Augstākā (bakalaurs, maģistrs, doktors)	Rīga	Rīga - Rīgas pilsēta	No 2 līdz 5 gadiem	18-24	2.01	2022
8-10 stundas	8-10 stundas	Attālināti sāku strādāt pandēmijas laikā	Bija nepieciešams un tika nodrošināts visos gadījumos	Bija nepieciešams un tika nodrošināts visos gadījumos	Bija nepieciešams un tika nodrošināts visos gadījumos	Bija nepieciešams un tika nodrošināts visos gadījumos	Bija nepieciešams un tika nodrošināts dažos gadījumos	Bija nepieciešams, bet netika nodrošināts	Bija nepieciešams, bet netika nodrošināts	Bija nepieciešams, bet netika nodrošināts	Bija nepieciešams un tika nodrošināts visos gadījumos	Grūti pateikt/ Nav atbildes	Bija nepieciešams un tika nodrošināts visos gadījumos	Jā	Nē	Jā	40	Vīrietis	Augstākā (bakalaurs, maģistrs, doktors)	Rīga	Rīga - Rīgas pilsēta	No 1 līdz 2 gadiem	35-44	2.7	2022
8-10 stundas	8-10 stundas	Attālināti sāku strādāt pandēmijas laikā	Bija nepieciešams un tika nodrošināts visos gadījumos	Bija nepieciešams un tika nodrošināts visos gadījumos	Bija nepieciešams un tika nodrošināts visos gadījumos	Nebija nepieciešams un netika nodrošināts	Bija nepieciešams, bet netika nodrošināts	Grūti pateikt/ Nav atbildes	Bija nepieciešams, bet netika nodrošināts	Bija nepieciešams, bet netika nodrošināts	Bija nepieciešams, bet netika nodrošināts	Grūti pateikt/ Nav atbildes	Bija nepieciešams un tika nodrošināts visos gadījumos	Grūti pateikt/Nav atbildes	Nē	Jā	35	Sieviete	Augstākā (bakalaurs, maģistrs, doktors)	Vidzeme	Cita pilsēta - Daugavpils, Liepāja, Jelgava, Jūrmala, Ventspils, Rēzekne, Valmiera, Jēkabpils un citas pilsētas	Vairāk kā 10 gadus	35-44	0.46	2022
6-8 stundas	6-8 stundas	Attālināti strādāju jau pirms pandēmijas	Bija nepieciešams un tika nodrošināts dažos gadījumos	Bija nepieciešams un tika nodrošināts dažos gadījumos	Bija nepieciešams un tika nodrošināts dažos gadījumos	Nebija nepieciešams un netika nodrošināts	Nebija nepieciešams un netika nodrošināts	Nebija nepieciešams un netika nodrošināts	Nebija nepieciešams un netika nodrošināts	Bija nepieciešams, bet netika nodrošināts	Nebija nepieciešams un netika nodrošināts	Bija nepieciešams un tika nodrošināts dažos gadījumos	Bija nepieciešams, bet netika nodrošināts	Nē	Nē	Jā	39	Vīrietis	Augstākā (bakalaurs, maģistrs, doktors)	Pierīga	Lauki - lauku teritorijas	No 5 līdz 10 gadiem	35-44	2.7	2022
6-8 stundas	6-8 stundas	Attālināti sāku strādāt pandēmijas laikā	Bija nepieciešams un tika nodrošināts visos gadījumos	Bija nepieciešams un tika nodrošināts visos gadījumos	Bija nepieciešams un tika nodrošināts visos gadījumos	Nebija nepieciešams un netika nodrošināts	Bija nepieciešams un tika nodrošināts visos gadījumos	Bija nepieciešams un tika nodrošināts visos gadījumos	Bija nepieciešams, bet netika nodrošināts	Bija nepieciešams, bet netika nodrošināts	Bija nepieciešams, bet netika nodrošināts	Grūti pateikt/ Nav atbildes	Bija nepieciešams un tika nodrošināts visos gadījumos	Nē	Nē	Nē	44	Sieviete	Augstākā (bakalaurs, maģistrs, doktors)	Vidzeme	Cita pilsēta - Daugavpils, Liepāja, Jelgava, Jūrmala, Ventspils, Rēzekne, Valmiera, Jēkabpils un citas pilsētas	Vairāk kā 10 gadus	35-44	0.46	2022
6-8 stundas	8-10 stundas	Attālināti sāku strādāt pandēmijas laikā	Bija nepieciešams un tika nodrošināts visos gadījumos	Bija nepieciešams un tika nodrošināts visos gadījumos	Nebija nepieciešams un netika nodrošināts	Nebija nepieciešams un netika nodrošināts	Nebija nepieciešams un netika nodrošināts	Bija nepieciešams un tika nodrošināts visos gadījumos	Bija nepieciešams un tika nodrošināts visos gadījumos	Bija nepieciešams, bet netika nodrošināts	Nebija nepieciešams un netika nodrošināts	Grūti pateikt/ Nav atbildes	Bija nepieciešams un tika nodrošināts visos gadījumos	Jā	Nē	Jā	28	Sieviete	Augstākā (bakalaurs, maģistrs, doktors)	Rīga	Rīga - Rīgas pilsēta	No 5 līdz 10 gadiem	25-34	0.8	2022
8-10 stundas	10 stundas un vairāk	Attālināti sāku strādāt pandēmijas laikā	Bija nepieciešams un tika nodrošināts visos gadījumos	Bija nepieciešams un tika nodrošināts visos gadījumos	Bija nepieciešams un tika nodrošināts visos gadījumos	Bija nepieciešams un tika nodrošināts dažos gadījumos	Bija nepieciešams, bet netika nodrošināts	Bija nepieciešams, bet netika nodrošināts	Bija nepieciešams, bet netika nodrošināts	Bija nepieciešams, bet netika nodrošināts	Bija nepieciešams, bet netika nodrošināts	Bija nepieciešams, bet netika nodrošināts	Bija nepieciešams, bet netika nodrošināts	Jā	Nē	Nē	46	Sieviete	Augstākā (bakalaurs, maģistrs, doktors)	Rīga	Rīga - Rīgas pilsēta	Vairāk kā 10 gadus	45-54	0.53	2022
10 stundas un vairāk	10 stundas un vairāk	Attālināti sāku strādāt pandēmijas laikā	Bija nepieciešams, bet netika nodrošināts	Bija nepieciešams un tika nodrošināts visos gadījumos	Bija nepieciešams un tika nodrošināts dažos gadījumos	Nebija nepieciešams un netika nodrošināts	Nebija nepieciešams un netika nodrošināts	Nebija nepieciešams un netika nodrošināts	Nebija nepieciešams un netika nodrošināts	Nebija nepieciešams un netika nodrošināts	Bija nepieciešams, bet netika nodrošināts	Bija nepieciešams, bet netika nodrošināts	Bija nepieciešams, bet netika nodrošināts	Nē	Nē	Nē	38	Sieviete	Augstākā (bakalaurs, maģistrs, doktors)	Rīga	Rīga - Rīgas pilsēta	Vairāk kā 10 gadus	35-44	0.46	2022
8-10 stundas	8-10 stundas	Attālināti strādāju jau pirms pandēmijas	Bija nepieciešams un tika nodrošināts visos gadījumos	Bija nepieciešams un tika nodrošināts visos gadījumos	Bija nepieciešams un tika nodrošināts visos gadījumos	Bija nepieciešams un tika nodrošināts visos gadījumos	Nebija nepieciešams un netika nodrošināts	Nebija nepieciešams un netika nodrošināts	Nebija nepieciešams un netika nodrošināts	Nebija nepieciešams un netika nodrošināts	Nebija nepieciešams un netika nodrošināts	Nebija nepieciešams un netika nodrošināts	Nebija nepieciešams un netika nodrošināts	Nē	Nē	Nē	57	Sieviete	Augstākā (bakalaurs, maģistrs, doktors)	Kurzeme	Cita pilsēta - Daugavpils, Liepāja, Jelgava, Jūrmala, Ventspils, Rēzekne, Valmiera, Jēkabpils un citas pilsētas	No 1 līdz 2 gadiem	55-64	0.65	2022
6-8 stundas	6-8 stundas	Attālināti sāku strādāt pandēmijas laikā	Bija nepieciešams, bet netika nodrošināts	Bija nepieciešams un tika nodrošināts visos gadījumos	Bija nepieciešams, bet netika nodrošināts	Bija nepieciešams un tika nodrošināts dažos gadījumos	Bija nepieciešams, bet netika nodrošināts	Bija nepieciešams un tika nodrošināts visos gadījumos	Bija nepieciešams un tika nodrošināts visos gadījumos	Bija nepieciešams, bet netika nodrošināts	Bija nepieciešams un tika nodrošināts dažos gadījumos	Grūti pateikt/ Nav atbildes	Bija nepieciešams, bet netika nodrošināts	Jā	Jā	Jā	69	Sieviete	Augstākā (bakalaurs, maģistrs, doktors)	Rīga	Rīga - Rīgas pilsēta	Vairāk kā 10 gadus	65-74	0.8	2022
6-8 stundas	6-8 stundas	Attālināti strādāju jau pirms pandēmijas	Bija nepieciešams un tika nodrošināts visos gadījumos	Bija nepieciešams un tika nodrošināts visos gadījumos	Bija nepieciešams, bet netika nodrošināts	Bija nepieciešams, bet netika nodrošināts	Bija nepieciešams un tika nodrošināts visos gadījumos	Nebija nepieciešams un netika nodrošināts	Nebija nepieciešams un netika nodrošināts	Bija nepieciešams, bet netika nodrošināts	Bija nepieciešams un tika nodrošināts dažos gadījumos	Bija nepieciešams, bet netika nodrošināts	Nebija nepieciešams un netika nodrošināts	Grūti pateikt/Nav atbildes	Nē	Jā	44	Vīrietis	Augstākā (bakalaurs, maģistrs, doktors)	Kurzeme	Lauki - lauku teritorijas	No 2 līdz 5 gadiem	35-44	2.7	2022
6-8 stundas	6-8 stundas	Attālināti sāku strādāt pandēmijas laikā	Bija nepieciešams, bet netika nodrošināts	Bija nepieciešams un tika nodrošināts dažos gadījumos	Nebija nepieciešams un netika nodrošināts	Bija nepieciešams un tika nodrošināts dažos gadījumos	Nebija nepieciešams un netika nodrošināts	Nebija nepieciešams un netika nodrošināts	Bija nepieciešams, bet netika nodrošināts	Bija nepieciešams, bet netika nodrošināts	Bija nepieciešams, bet netika nodrošināts	Bija nepieciešams, bet netika nodrošināts	Bija nepieciešams, bet netika nodrošināts	Nē	Nē	Jā	24	Sieviete	Augstākā (bakalaurs, maģistrs, doktors)	Rīga	Rīga - Rīgas pilsēta	No 1 līdz 2 gadiem	18-24	2.01	2022
6-8 stundas	6-8 stundas	Attālināti sāku strādāt pandēmijas laikā	Nebija nepieciešams un netika nodrošināts	Nebija nepieciešams un netika nodrošināts	Nebija nepieciešams un netika nodrošināts	Nebija nepieciešams un netika nodrošināts	Nebija nepieciešams un netika nodrošināts	Nebija nepieciešams un netika nodrošināts	Nebija nepieciešams un netika nodrošināts	Bija nepieciešams, bet netika nodrošināts	Nebija nepieciešams un netika nodrošināts	Nebija nepieciešams un netika nodrošināts	Bija nepieciešams un tika nodrošināts dažos gadījumos	Jā	Jā	Nē	46	Sieviete	Augstākā (bakalaurs, maģistrs, doktors)	Vidzeme	Cita pilsēta - Daugavpils, Liepāja, Jelgava, Jūrmala, Ventspils, Rēzekne, Valmiera, Jēkabpils un citas pilsētas	Līdz 1 gadam	45-54	0.53	2022
6-8 stundas	6-8 stundas	Attālināti sāku strādāt pandēmijas laikā	Bija nepieciešams un tika nodrošināts visos gadījumos	Bija nepieciešams un tika nodrošināts visos gadījumos	Bija nepieciešams un tika nodrošināts visos gadījumos	Bija nepieciešams un tika nodrošināts visos gadījumos	Bija nepieciešams un tika nodrošināts visos gadījumos	Bija nepieciešams un tika nodrošināts visos gadījumos	Bija nepieciešams un tika nodrošināts visos gadījumos	Nebija nepieciešams un netika nodrošināts	Bija nepieciešams un tika nodrošināts visos gadījumos	Bija nepieciešams un tika nodrošināts visos gadījumos	Bija nepieciešams un tika nodrošināts visos gadījumos	Nē	Nē	Jā	22	Vīrietis	Augstākā (bakalaurs, maģistrs, doktors)	Rīga	Rīga - Rīgas pilsēta	Līdz 1 gadam	18-24	18.78	2022
6-8 stundas	6-8 stundas	Attālināti sāku strādāt pandēmijas laikā	Bija nepieciešams un tika nodrošināts visos gadījumos	Bija nepieciešams un tika nodrošināts visos gadījumos	Bija nepieciešams un tika nodrošināts dažos gadījumos	Bija nepieciešams un tika nodrošināts dažos gadījumos	Nebija nepieciešams un netika nodrošināts	Bija nepieciešams un tika nodrošināts dažos gadījumos	Nebija nepieciešams un netika nodrošināts	Bija nepieciešams, bet netika nodrošināts	Bija nepieciešams un tika nodrošināts dažos gadījumos	Grūti pateikt/ Nav atbildes	Bija nepieciešams un tika nodrošināts visos gadījumos	Nē	Nē	Nē	59	Sieviete	Profesionālā vidējā (pabeigta arodskola, arodvidusskola, tehnikums)	Rīga	Rīga - Rīgas pilsēta	Vairāk kā 10 gadus	55-64	0.65	2022
8-10 stundas	6-8 stundas	Attālināti sāku strādāt pandēmijas laikā	Bija nepieciešams un tika nodrošināts visos gadījumos	Bija nepieciešams un tika nodrošināts visos gadījumos	Bija nepieciešams un tika nodrošināts visos gadījumos	Bija nepieciešams un tika nodrošināts visos gadījumos	Bija nepieciešams un tika nodrošināts dažos gadījumos	Bija nepieciešams un tika nodrošināts visos gadījumos	Nebija nepieciešams un netika nodrošināts	Bija nepieciešams un tika nodrošināts visos gadījumos	Bija nepieciešams un tika nodrošināts visos gadījumos	Nebija nepieciešams un netika nodrošināts	Bija nepieciešams un tika nodrošināts visos gadījumos	Jā	Jā	Jā	46	Sieviete	Augstākā (bakalaurs, maģistrs, doktors)	Rīga	Rīga - Rīgas pilsēta	Vairāk kā 10 gadus	45-54	0.53	2022
8-10 stundas	6-8 stundas	Attālināti sāku strādāt pandēmijas laikā	Bija nepieciešams un tika nodrošināts visos gadījumos	Bija nepieciešams un tika nodrošināts visos gadījumos	Bija nepieciešams un tika nodrošināts visos gadījumos	Bija nepieciešams un tika nodrošināts dažos gadījumos	Bija nepieciešams, bet netika nodrošināts	Bija nepieciešams un tika nodrošināts dažos gadījumos	Bija nepieciešams, bet netika nodrošināts	Bija nepieciešams un tika nodrošināts visos gadījumos	Grūti pateikt/ Nav atbildes	Grūti pateikt/ Nav atbildes	Bija nepieciešams, bet netika nodrošināts	Jā	Jā	Nē	42	Sieviete	Augstākā (bakalaurs, maģistrs, doktors)	Kurzeme	Cita pilsēta - Daugavpils, Liepāja, Jelgava, Jūrmala, Ventspils, Rēzekne, Valmiera, Jēkabpils un citas pilsētas	No 2 līdz 5 gadiem	35-44	0.46	2022
6-8 stundas	8-10 stundas	Attālināti sāku strādāt pandēmijas laikā	Bija nepieciešams, bet netika nodrošināts	Nebija nepieciešams un netika nodrošināts	Bija nepieciešams, bet netika nodrošināts	Nebija nepieciešams un netika nodrošināts	Nebija nepieciešams un netika nodrošināts	Nebija nepieciešams un netika nodrošināts	Bija nepieciešams, bet netika nodrošināts	Bija nepieciešams, bet netika nodrošināts	Bija nepieciešams, bet netika nodrošināts	Bija nepieciešams, bet netika nodrošināts	Bija nepieciešams, bet netika nodrošināts	Jā	Jā	Jā	30	Sieviete	Augstākā (bakalaurs, maģistrs, doktors)	Rīga	Rīga - Rīgas pilsēta	No 2 līdz 5 gadiem	25-34	0.8	2022
8-10 stundas	8-10 stundas	Attālināti sāku strādāt pandēmijas laikā	Bija nepieciešams un tika nodrošināts dažos gadījumos	Bija nepieciešams un tika nodrošināts dažos gadījumos	Bija nepieciešams un tika nodrošināts visos gadījumos	Bija nepieciešams un tika nodrošināts visos gadījumos	Bija nepieciešams un tika nodrošināts dažos gadījumos	Bija nepieciešams un tika nodrošināts visos gadījumos	Bija nepieciešams un tika nodrošināts visos gadījumos	Bija nepieciešams, bet netika nodrošināts	Bija nepieciešams un tika nodrošināts dažos gadījumos	Bija nepieciešams un tika nodrošināts visos gadījumos	Bija nepieciešams un tika nodrošināts visos gadījumos	Jā	Jā	Nē	44	Sieviete	Augstākā (bakalaurs, maģistrs, doktors)	Rīga	Rīga - Rīgas pilsēta	No 2 līdz 5 gadiem	35-44	0.46	2022
8-10 stundas	8-10 stundas	Attālināti sāku strādāt pandēmijas laikā	Grūti pateikt/ Nav atbildes	Bija nepieciešams un tika nodrošināts dažos gadījumos	Grūti pateikt/ Nav atbildes	Grūti pateikt/ Nav atbildes	Grūti pateikt/ Nav atbildes	Bija nepieciešams un tika nodrošināts visos gadījumos	Bija nepieciešams un tika nodrošināts visos gadījumos	Nebija nepieciešams un netika nodrošināts	Grūti pateikt/ Nav atbildes	Grūti pateikt/ Nav atbildes	Bija nepieciešams un tika nodrošināts visos gadījumos	Jā	Jā	Jā	37	Sieviete	Augstākā (bakalaurs, maģistrs, doktors)	Rīga	Rīga - Rīgas pilsēta	No 5 līdz 10 gadiem	35-44	0.46	2022
10 stundas un vairāk	10 stundas un vairāk	Attālināti sāku strādāt pandēmijas laikā	Bija nepieciešams un tika nodrošināts dažos gadījumos	Bija nepieciešams un tika nodrošināts visos gadījumos	Bija nepieciešams un tika nodrošināts visos gadījumos	Bija nepieciešams un tika nodrošināts visos gadījumos	Nebija nepieciešams un netika nodrošināts	Nebija nepieciešams un netika nodrošināts	Nebija nepieciešams un netika nodrošināts	Bija nepieciešams, bet netika nodrošināts	Bija nepieciešams, bet netika nodrošināts	Bija nepieciešams, bet netika nodrošināts	Grūti pateikt/ Nav atbildes	Grūti pateikt/Nav atbildes	Nē	Jā	41	Sieviete	Augstākā (bakalaurs, maģistrs, doktors)	Latgale	Cita pilsēta - Daugavpils, Liepāja, Jelgava, Jūrmala, Ventspils, Rēzekne, Valmiera, Jēkabpils un citas pilsētas	Vairāk kā 10 gadus	35-44	0.46	2022
8-10 stundas	8-10 stundas	Attālināti sāku strādāt pandēmijas laikā	Bija nepieciešams un tika nodrošināts visos gadījumos	Bija nepieciešams un tika nodrošināts visos gadījumos	Bija nepieciešams un tika nodrošināts dažos gadījumos	Bija nepieciešams un tika nodrošināts dažos gadījumos	Nebija nepieciešams un netika nodrošināts	Nebija nepieciešams un netika nodrošināts	Bija nepieciešams, bet netika nodrošināts	Bija nepieciešams, bet netika nodrošināts	Bija nepieciešams un tika nodrošināts dažos gadījumos	Grūti pateikt/ Nav atbildes	Bija nepieciešams, bet netika nodrošināts	Jā	Jā	Jā	48	Vīrietis	Augstākā (bakalaurs, maģistrs, doktors)	Rīga	Rīga - Rīgas pilsēta	No 2 līdz 5 gadiem	45-54	2.42	2022
8-10 stundas	6-8 stundas	Attālināti sāku strādāt pandēmijas laikā	Bija nepieciešams, bet netika nodrošināts	Bija nepieciešams un tika nodrošināts dažos gadījumos	Bija nepieciešams, bet netika nodrošināts	Bija nepieciešams, bet netika nodrošināts	Bija nepieciešams, bet netika nodrošināts	Bija nepieciešams un tika nodrošināts visos gadījumos	Bija nepieciešams, bet netika nodrošināts	Bija nepieciešams, bet netika nodrošināts	Bija nepieciešams un tika nodrošināts visos gadījumos	Grūti pateikt/ Nav atbildes	Bija nepieciešams un tika nodrošināts dažos gadījumos	Nē	Nē	Nē	36	Sieviete	Augstākā (bakalaurs, maģistrs, doktors)	Zemgale	Lauki - lauku teritorijas	No 2 līdz 5 gadiem	35-44	0.46	2022
8-10 stundas	6-8 stundas	Attālināti sāku strādāt pandēmijas laikā	Bija nepieciešams un tika nodrošināts visos gadījumos	Bija nepieciešams un tika nodrošināts visos gadījumos	Bija nepieciešams un tika nodrošināts visos gadījumos	Bija nepieciešams un tika nodrošināts visos gadījumos	Grūti pateikt/ Nav atbildes	Bija nepieciešams un tika nodrošināts dažos gadījumos	Grūti pateikt/ Nav atbildes	Bija nepieciešams, bet netika nodrošināts	Bija nepieciešams, bet netika nodrošināts	Bija nepieciešams, bet netika nodrošināts	Grūti pateikt/ Nav atbildes	Jā	Jā	Jā	41	Sieviete	Augstākā (bakalaurs, maģistrs, doktors)	Rīga	Cita pilsēta - Daugavpils, Liepāja, Jelgava, Jūrmala, Ventspils, Rēzekne, Valmiera, Jēkabpils un citas pilsētas	No 2 līdz 5 gadiem	35-44	0.46	2022
8-10 stundas	8-10 stundas	Attālināti sāku strādāt pandēmijas laikā	Bija nepieciešams un tika nodrošināts visos gadījumos	Bija nepieciešams un tika nodrošināts visos gadījumos	Bija nepieciešams un tika nodrošināts visos gadījumos	Nebija nepieciešams un netika nodrošināts	Nebija nepieciešams un netika nodrošināts	Bija nepieciešams un tika nodrošināts visos gadījumos	Bija nepieciešams un tika nodrošināts visos gadījumos	Nebija nepieciešams un netika nodrošināts	Nebija nepieciešams un netika nodrošināts	Nebija nepieciešams un netika nodrošināts	Bija nepieciešams un tika nodrošināts visos gadījumos	Jā	Jā	Nē	56	Sieviete	Augstākā (bakalaurs, maģistrs, doktors)	Rīga	Rīga - Rīgas pilsēta	Vairāk kā 10 gadus	55-64	0.65	2022
8-10 stundas	8-10 stundas	Attālināti sāku strādāt pandēmijas laikā	Bija nepieciešams un tika nodrošināts visos gadījumos	Bija nepieciešams un tika nodrošināts visos gadījumos	Bija nepieciešams un tika nodrošināts visos gadījumos	Nebija nepieciešams un netika nodrošināts	Nebija nepieciešams un netika nodrošināts	Nebija nepieciešams un netika nodrošināts	Nebija nepieciešams un netika nodrošināts	Bija nepieciešams, bet netika nodrošināts	Nebija nepieciešams un netika nodrošināts	Nebija nepieciešams un netika nodrošināts	Nebija nepieciešams un netika nodrošināts	Jā	Nē	Jā	50	Vīrietis	Augstākā (bakalaurs, maģistrs, doktors)	Pierīga	Cita pilsēta - Daugavpils, Liepāja, Jelgava, Jūrmala, Ventspils, Rēzekne, Valmiera, Jēkabpils un citas pilsētas	Līdz 1 gadam	45-54	2.42	2022
8-10 stundas	8-10 stundas	Attālināti sāku strādāt pandēmijas laikā	Bija nepieciešams un tika nodrošināts visos gadījumos	Bija nepieciešams, bet netika nodrošināts	Bija nepieciešams un tika nodrošināts dažos gadījumos	Nebija nepieciešams un netika nodrošināts	Bija nepieciešams un tika nodrošināts dažos gadījumos	Bija nepieciešams, bet netika nodrošināts	Bija nepieciešams, bet netika nodrošināts	Bija nepieciešams, bet netika nodrošināts	Bija nepieciešams, bet netika nodrošināts	Bija nepieciešams, bet netika nodrošināts	Bija nepieciešams, bet netika nodrošināts	Jā	Jā	Jā	39	Sieviete	Augstākā (bakalaurs, maģistrs, doktors)	Latgale	Lauki - lauku teritorijas	No 2 līdz 5 gadiem	35-44	0.46	2022
6-8 stundas	6-8 stundas	Attālināti sāku strādāt pandēmijas laikā	Bija nepieciešams un tika nodrošināts visos gadījumos	Bija nepieciešams un tika nodrošināts dažos gadījumos	Nebija nepieciešams un netika nodrošināts	Nebija nepieciešams un netika nodrošināts	Bija nepieciešams, bet netika nodrošināts	Nebija nepieciešams un netika nodrošināts	Nebija nepieciešams un netika nodrošināts	Bija nepieciešams, bet netika nodrošināts	Nebija nepieciešams un netika nodrošināts	Bija nepieciešams, bet netika nodrošināts	Nebija nepieciešams un netika nodrošināts	Nē	Nē	Nē	26	Sieviete	Augstākā (bakalaurs, maģistrs, doktors)	Rīga	Rīga - Rīgas pilsēta	Līdz 1 gadam	25-34	0.8	2022
6-8 stundas	6-8 stundas	Attālināti strādāju jau pirms pandēmijas	Bija nepieciešams un tika nodrošināts visos gadījumos	Bija nepieciešams un tika nodrošināts visos gadījumos	Bija nepieciešams un tika nodrošināts visos gadījumos	Bija nepieciešams un tika nodrošināts visos gadījumos	Bija nepieciešams un tika nodrošināts visos gadījumos	Bija nepieciešams un tika nodrošināts visos gadījumos	Bija nepieciešams un tika nodrošināts visos gadījumos	Bija nepieciešams un tika nodrošināts visos gadījumos	Nebija nepieciešams un netika nodrošināts	Nebija nepieciešams un netika nodrošināts	Bija nepieciešams un tika nodrošināts dažos gadījumos	Nē	Nē	Jā	50	Sieviete	Profesionālā vidējā (pabeigta arodskola, arodvidusskola, tehnikums)	Kurzeme	Lauki - lauku teritorijas	No 5 līdz 10 gadiem	45-54	0.53	2022
6-8 stundas	6-8 stundas	Attālināti sāku strādāt pandēmijas laikā	Bija nepieciešams un tika nodrošināts visos gadījumos	Bija nepieciešams un tika nodrošināts visos gadījumos	Bija nepieciešams un tika nodrošināts visos gadījumos	Bija nepieciešams un tika nodrošināts dažos gadījumos	Bija nepieciešams un tika nodrošināts visos gadījumos	Nebija nepieciešams un netika nodrošināts	Nebija nepieciešams un netika nodrošināts	Bija nepieciešams, bet netika nodrošināts	Bija nepieciešams, bet netika nodrošināts	Grūti pateikt/ Nav atbildes	Bija nepieciešams, bet netika nodrošināts	Jā	Nē	Nē	33	Vīrietis	Augstākā (bakalaurs, maģistrs, doktors)	Pierīga	Cita pilsēta - Daugavpils, Liepāja, Jelgava, Jūrmala, Ventspils, Rēzekne, Valmiera, Jēkabpils un citas pilsētas	No 5 līdz 10 gadiem	25-34	3.73	2022
6-8 stundas	6-8 stundas	Attālināti sāku strādāt pandēmijas laikā	Bija nepieciešams un tika nodrošināts visos gadījumos	Bija nepieciešams un tika nodrošināts visos gadījumos	Bija nepieciešams un tika nodrošināts visos gadījumos	Nebija nepieciešams un netika nodrošināts	Bija nepieciešams, bet netika nodrošināts	Bija nepieciešams un tika nodrošināts visos gadījumos	Bija nepieciešams, bet netika nodrošināts	Bija nepieciešams, bet netika nodrošināts	Nebija nepieciešams un netika nodrošināts	Grūti pateikt/ Nav atbildes	Bija nepieciešams un tika nodrošināts visos gadījumos	Nē	Nē	Jā	59	Sieviete	Augstākā (bakalaurs, maģistrs, doktors)	Rīga	Rīga - Rīgas pilsēta	No 5 līdz 10 gadiem	55-64	0.65	2022
8-10 stundas	8-10 stundas	Attālināti sāku strādāt pandēmijas laikā	Bija nepieciešams un tika nodrošināts visos gadījumos	Bija nepieciešams un tika nodrošināts visos gadījumos	Bija nepieciešams un tika nodrošināts visos gadījumos	Bija nepieciešams un tika nodrošināts visos gadījumos	Nebija nepieciešams un netika nodrošināts	Bija nepieciešams un tika nodrošināts visos gadījumos	Bija nepieciešams un tika nodrošināts visos gadījumos	Bija nepieciešams, bet netika nodrošināts	Bija nepieciešams, bet netika nodrošināts	Grūti pateikt/ Nav atbildes	Bija nepieciešams, bet netika nodrošināts	Jā	Jā	Nē	33	Sieviete	Augstākā (bakalaurs, maģistrs, doktors)	Rīga	Rīga - Rīgas pilsēta	Līdz 1 gadam	25-34	0.8	2022
8-10 stundas	10 stundas un vairāk	Attālināti sāku strādāt pandēmijas laikā	Bija nepieciešams, bet netika nodrošināts	Bija nepieciešams un tika nodrošināts dažos gadījumos	Bija nepieciešams un tika nodrošināts dažos gadījumos	Bija nepieciešams un tika nodrošināts dažos gadījumos	Bija nepieciešams, bet netika nodrošināts	Bija nepieciešams, bet netika nodrošināts	Bija nepieciešams, bet netika nodrošināts	Bija nepieciešams, bet netika nodrošināts	Bija nepieciešams, bet netika nodrošināts	Bija nepieciešams, bet netika nodrošināts	Bija nepieciešams un tika nodrošināts dažos gadījumos	Jā	Jā	Jā	55	Sieviete	Augstākā (bakalaurs, maģistrs, doktors)	Rīga	Rīga - Rīgas pilsēta	No 5 līdz 10 gadiem	55-64	0.65	2022
8-10 stundas	8-10 stundas	Attālināti sāku strādāt pandēmijas laikā	Bija nepieciešams un tika nodrošināts visos gadījumos	Bija nepieciešams un tika nodrošināts visos gadījumos	Nebija nepieciešams un netika nodrošināts	Nebija nepieciešams un netika nodrošināts	Nebija nepieciešams un netika nodrošināts	Bija nepieciešams un tika nodrošināts visos gadījumos	Bija nepieciešams un tika nodrošināts visos gadījumos	Bija nepieciešams, bet netika nodrošināts	Bija nepieciešams, bet netika nodrošināts	Bija nepieciešams un tika nodrošināts dažos gadījumos	Bija nepieciešams un tika nodrošināts dažos gadījumos	Nē	Nē	Jā	37	Sieviete	Augstākā (bakalaurs, maģistrs, doktors)	Pierīga	Cita pilsēta - Daugavpils, Liepāja, Jelgava, Jūrmala, Ventspils, Rēzekne, Valmiera, Jēkabpils un citas pilsētas	No 2 līdz 5 gadiem	35-44	0.46	2022
8-10 stundas	8-10 stundas	Attālināti sāku strādāt pandēmijas laikā	Bija nepieciešams un tika nodrošināts visos gadījumos	Bija nepieciešams un tika nodrošināts visos gadījumos	Bija nepieciešams, bet netika nodrošināts	Bija nepieciešams un tika nodrošināts dažos gadījumos	Bija nepieciešams, bet netika nodrošināts	Bija nepieciešams, bet netika nodrošināts	Nebija nepieciešams un netika nodrošināts	Bija nepieciešams, bet netika nodrošināts	Bija nepieciešams, bet netika nodrošināts	Grūti pateikt/ Nav atbildes	Bija nepieciešams, bet netika nodrošināts	Jā	Nē	Nē	48	Sieviete	Profesionālā vidējā (pabeigta arodskola, arodvidusskola, tehnikums)	Kurzeme	Lauki - lauku teritorijas	Vairāk kā 10 gadus	45-54	0.53	2022
6-8 stundas	6-8 stundas	Attālināti sāku strādāt pandēmijas laikā	Nebija nepieciešams un netika nodrošināts	Nebija nepieciešams un netika nodrošināts	Nebija nepieciešams un netika nodrošināts	Nebija nepieciešams un netika nodrošināts	Nebija nepieciešams un netika nodrošināts	Nebija nepieciešams un netika nodrošināts	Nebija nepieciešams un netika nodrošināts	Nebija nepieciešams un netika nodrošināts	Nebija nepieciešams un netika nodrošināts	Nebija nepieciešams un netika nodrošināts	Nebija nepieciešams un netika nodrošināts	Nē	Nē	Nē	36	Sieviete	Augstākā (bakalaurs, maģistrs, doktors)	Kurzeme	Cita pilsēta - Daugavpils, Liepāja, Jelgava, Jūrmala, Ventspils, Rēzekne, Valmiera, Jēkabpils un citas pilsētas	No 2 līdz 5 gadiem	35-44	0.46	2022
6-8 stundas	8-10 stundas	Attālināti sāku strādāt pandēmijas laikā	Bija nepieciešams un tika nodrošināts visos gadījumos	Bija nepieciešams un tika nodrošināts visos gadījumos	Bija nepieciešams un tika nodrošināts visos gadījumos	Nebija nepieciešams un netika nodrošināts	Bija nepieciešams, bet netika nodrošināts	Bija nepieciešams un tika nodrošināts dažos gadījumos	Bija nepieciešams, bet netika nodrošināts	Bija nepieciešams, bet netika nodrošināts	Nebija nepieciešams un netika nodrošināts	Grūti pateikt/ Nav atbildes	Bija nepieciešams un tika nodrošināts visos gadījumos	Nē	Jā	Nē	48	Vīrietis	Augstākā (bakalaurs, maģistrs, doktors)	Rīga	Rīga - Rīgas pilsēta	Līdz 1 gadam	45-54	2.42	2022
6-8 stundas	8-10 stundas	Attālināti sāku strādāt pandēmijas laikā	Bija nepieciešams un tika nodrošināts visos gadījumos	Bija nepieciešams un tika nodrošināts visos gadījumos	Bija nepieciešams un tika nodrošināts visos gadījumos	Bija nepieciešams un tika nodrošināts visos gadījumos	Bija nepieciešams un tika nodrošināts dažos gadījumos	Bija nepieciešams un tika nodrošināts visos gadījumos	Nebija nepieciešams un netika nodrošināts	Bija nepieciešams, bet netika nodrošināts	Grūti pateikt/ Nav atbildes	Grūti pateikt/ Nav atbildes	Bija nepieciešams un tika nodrošināts visos gadījumos	Nē	Nē	Nē	43	Sieviete	Augstākā (bakalaurs, maģistrs, doktors)	Rīga	Rīga - Rīgas pilsēta	No 2 līdz 5 gadiem	35-44	0.46	2022
8-10 stundas	8-10 stundas	Attālināti sāku strādāt pandēmijas laikā	Bija nepieciešams un tika nodrošināts visos gadījumos	Bija nepieciešams un tika nodrošināts dažos gadījumos	Bija nepieciešams un tika nodrošināts dažos gadījumos	Bija nepieciešams un tika nodrošināts visos gadījumos	Bija nepieciešams un tika nodrošināts dažos gadījumos	Bija nepieciešams un tika nodrošināts visos gadījumos	Bija nepieciešams un tika nodrošināts visos gadījumos	Bija nepieciešams un tika nodrošināts dažos gadījumos	Grūti pateikt/ Nav atbildes	Grūti pateikt/ Nav atbildes	Grūti pateikt/ Nav atbildes	Jā	Nē	Jā	49	Sieviete	Augstākā (bakalaurs, maģistrs, doktors)	Kurzeme	Cita pilsēta - Daugavpils, Liepāja, Jelgava, Jūrmala, Ventspils, Rēzekne, Valmiera, Jēkabpils un citas pilsētas	Vairāk kā 10 gadus	45-54	0.53	2022
6-8 stundas	6-8 stundas	Attālināti sāku strādāt pandēmijas laikā	Bija nepieciešams un tika nodrošināts visos gadījumos	Bija nepieciešams un tika nodrošināts visos gadījumos	Bija nepieciešams un tika nodrošināts visos gadījumos	Bija nepieciešams un tika nodrošināts visos gadījumos	Nebija nepieciešams un netika nodrošināts	Bija nepieciešams un tika nodrošināts visos gadījumos	Bija nepieciešams un tika nodrošināts visos gadījumos	Nebija nepieciešams un netika nodrošināts	Nebija nepieciešams un netika nodrošināts	Bija nepieciešams un tika nodrošināts visos gadījumos	Bija nepieciešams un tika nodrošināts visos gadījumos	Nē	Nē	Jā	59	Sieviete	Augstākā (bakalaurs, maģistrs, doktors)	Rīga	Rīga - Rīgas pilsēta	Vairāk kā 10 gadus	55-64	0.65	2022
8-10 stundas	8-10 stundas	Attālināti sāku strādāt pandēmijas laikā	Bija nepieciešams un tika nodrošināts visos gadījumos	Bija nepieciešams un tika nodrošināts visos gadījumos	Bija nepieciešams, bet netika nodrošināts	Bija nepieciešams un tika nodrošināts dažos gadījumos	Bija nepieciešams, bet netika nodrošināts	Bija nepieciešams, bet netika nodrošināts	Bija nepieciešams, bet netika nodrošināts	Bija nepieciešams, bet netika nodrošināts	Grūti pateikt/ Nav atbildes	Grūti pateikt/ Nav atbildes	Bija nepieciešams, bet netika nodrošināts	Jā	Nē	Jā	51	Sieviete	Augstākā (bakalaurs, maģistrs, doktors)	Vidzeme	Lauki - lauku teritorijas	Vairāk kā 10 gadus	45-54	0.53	2022
Grūti pateikt/Nav atbildes	Grūti pateikt/Nav atbildes	Attālināti strādāju jau pirms pandēmijas	Bija nepieciešams un tika nodrošināts visos gadījumos	Bija nepieciešams un tika nodrošināts visos gadījumos	Nebija nepieciešams un netika nodrošināts	Nebija nepieciešams un netika nodrošināts	Nebija nepieciešams un netika nodrošināts	Nebija nepieciešams un netika nodrošināts	Bija nepieciešams un tika nodrošināts visos gadījumos	Nebija nepieciešams un netika nodrošināts	Bija nepieciešams un tika nodrošināts visos gadījumos	Nebija nepieciešams un netika nodrošināts	Nebija nepieciešams un netika nodrošināts	Nē	Nē	Nē	56	Vīrietis	Augstākā (bakalaurs, maģistrs, doktors)	Rīga	Rīga - Rīgas pilsēta	Vairāk kā 10 gadus	55-64	2.78	2022
6-8 stundas	6-8 stundas	Attālināti sāku strādāt pandēmijas laikā	Grūti pateikt/ Nav atbildes	Grūti pateikt/ Nav atbildes	Bija nepieciešams un tika nodrošināts dažos gadījumos	Bija nepieciešams un tika nodrošināts dažos gadījumos	Grūti pateikt/ Nav atbildes	Bija nepieciešams, bet netika nodrošināts	Bija nepieciešams, bet netika nodrošināts	Grūti pateikt/ Nav atbildes	Grūti pateikt/ Nav atbildes	Grūti pateikt/ Nav atbildes	Grūti pateikt/ Nav atbildes	Nē	Nē	Nē	65	Sieviete	Vidējā (pabeigta vidusskola, ģimnāzija)	Rīga	Rīga - Rīgas pilsēta	Vairāk kā 10 gadus	65-74	0.8	2022
6-8 stundas	6-8 stundas	Attālināti strādāju jau pirms pandēmijas	Bija nepieciešams un tika nodrošināts dažos gadījumos	Bija nepieciešams, bet netika nodrošināts	Bija nepieciešams un tika nodrošināts dažos gadījumos	Nebija nepieciešams un netika nodrošināts	Bija nepieciešams, bet netika nodrošināts	Bija nepieciešams, bet netika nodrošināts	Bija nepieciešams, bet netika nodrošināts	Bija nepieciešams, bet netika nodrošināts	Bija nepieciešams un tika nodrošināts dažos gadījumos	Bija nepieciešams, bet netika nodrošināts	Bija nepieciešams un tika nodrošināts dažos gadījumos	Nē	Jā	Jā	43	Sieviete	Augstākā (bakalaurs, maģistrs, doktors)	Rīga	Rīga - Rīgas pilsēta	Vairāk kā 10 gadus	35-44	0.46	2022
6-8 stundas	6-8 stundas	Attālināti sāku strādāt pandēmijas laikā	Bija nepieciešams un tika nodrošināts visos gadījumos	Bija nepieciešams un tika nodrošināts visos gadījumos	Bija nepieciešams un tika nodrošināts visos gadījumos	Bija nepieciešams un tika nodrošināts visos gadījumos	Nebija nepieciešams un netika nodrošināts	Bija nepieciešams un tika nodrošināts visos gadījumos	Nebija nepieciešams un netika nodrošināts	Bija nepieciešams, bet netika nodrošināts	Bija nepieciešams un tika nodrošināts visos gadījumos	Bija nepieciešams un tika nodrošināts visos gadījumos	Bija nepieciešams un tika nodrošināts visos gadījumos	Jā	Nē	Nē	34	Sieviete	Augstākā (bakalaurs, maģistrs, doktors)	Rīga	Rīga - Rīgas pilsēta	No 2 līdz 5 gadiem	25-34	0.8	2022
8-10 stundas	8-10 stundas	Attālināti sāku strādāt pandēmijas laikā	Bija nepieciešams un tika nodrošināts visos gadījumos	Bija nepieciešams un tika nodrošināts visos gadījumos	Bija nepieciešams un tika nodrošināts visos gadījumos	Bija nepieciešams un tika nodrošināts visos gadījumos	Nebija nepieciešams un netika nodrošināts	Nebija nepieciešams un netika nodrošināts	Nebija nepieciešams un netika nodrošināts	Bija nepieciešams un tika nodrošināts dažos gadījumos	Bija nepieciešams un tika nodrošināts dažos gadījumos	Nebija nepieciešams un netika nodrošināts	Nebija nepieciešams un netika nodrošināts	Jā	Nē	Grūti pateikt/Nav atbildes	43	Sieviete	Augstākā (bakalaurs, maģistrs, doktors)	Vidzeme	Cita pilsēta - Daugavpils, Liepāja, Jelgava, Jūrmala, Ventspils, Rēzekne, Valmiera, Jēkabpils un citas pilsētas	No 2 līdz 5 gadiem	35-44	0.46	2022
6-8 stundas	Mazāk par 6 stundām	Attālināti strādāju jau pirms pandēmijas	Bija nepieciešams un tika nodrošināts visos gadījumos	Nebija nepieciešams un netika nodrošināts	Nebija nepieciešams un netika nodrošināts	Nebija nepieciešams un netika nodrošināts	Bija nepieciešams un tika nodrošināts dažos gadījumos	Bija nepieciešams un tika nodrošināts visos gadījumos	Bija nepieciešams un tika nodrošināts visos gadījumos	Nebija nepieciešams un netika nodrošināts	Bija nepieciešams un tika nodrošināts visos gadījumos	Grūti pateikt/ Nav atbildes	Nebija nepieciešams un netika nodrošināts	Nē	Nē	Nē	51	Vīrietis	Augstākā (bakalaurs, maģistrs, doktors)	Zemgale	Lauki - lauku teritorijas	No 2 līdz 5 gadiem	45-54	2.42	2022
8-10 stundas	6-8 stundas	Attālināti sāku strādāt pandēmijas laikā	Bija nepieciešams un tika nodrošināts dažos gadījumos	Bija nepieciešams un tika nodrošināts dažos gadījumos	Bija nepieciešams un tika nodrošināts visos gadījumos	Bija nepieciešams un tika nodrošināts dažos gadījumos	Nebija nepieciešams un netika nodrošināts	Bija nepieciešams, bet netika nodrošināts	Bija nepieciešams, bet netika nodrošināts	Nebija nepieciešams un netika nodrošināts	Nebija nepieciešams un netika nodrošināts	Nebija nepieciešams un netika nodrošināts	Nebija nepieciešams un netika nodrošināts	Nē	Nē	Nē	62	Sieviete	Augstākā (bakalaurs, maģistrs, doktors)	Zemgale	Lauki - lauku teritorijas	Vairāk kā 10 gadus	55-64	0.65	2022
6-8 stundas	6-8 stundas	Attālināti sāku strādāt pandēmijas laikā	Bija nepieciešams un tika nodrošināts visos gadījumos	Bija nepieciešams un tika nodrošināts visos gadījumos	Bija nepieciešams un tika nodrošināts visos gadījumos	Bija nepieciešams un tika nodrošināts dažos gadījumos	Bija nepieciešams un tika nodrošināts dažos gadījumos	Bija nepieciešams un tika nodrošināts visos gadījumos	Bija nepieciešams un tika nodrošināts visos gadījumos	Grūti pateikt/ Nav atbildes	Bija nepieciešams un tika nodrošināts visos gadījumos	Bija nepieciešams un tika nodrošināts visos gadījumos	Bija nepieciešams un tika nodrošināts visos gadījumos	Grūti pateikt/Nav atbildes	Nē	Grūti pateikt/Nav atbildes	36	Vīrietis	Augstākā (bakalaurs, maģistrs, doktors)	Pierīga	Cita pilsēta - Daugavpils, Liepāja, Jelgava, Jūrmala, Ventspils, Rēzekne, Valmiera, Jēkabpils un citas pilsētas	No 5 līdz 10 gadiem	35-44	2.7	2022
6-8 stundas	6-8 stundas	Attālināti sāku strādāt pandēmijas laikā	Bija nepieciešams un tika nodrošināts visos gadījumos	Bija nepieciešams un tika nodrošināts visos gadījumos	Bija nepieciešams un tika nodrošināts visos gadījumos	Bija nepieciešams un tika nodrošināts visos gadījumos	Bija nepieciešams un tika nodrošināts visos gadījumos	Bija nepieciešams un tika nodrošināts visos gadījumos	Bija nepieciešams un tika nodrošināts visos gadījumos	Bija nepieciešams un tika nodrošināts visos gadījumos	Bija nepieciešams un tika nodrošināts visos gadījumos	Bija nepieciešams un tika nodrošināts visos gadījumos	Bija nepieciešams, bet netika nodrošināts	Jā	Jā	Jā	55	Sieviete	Augstākā (bakalaurs, maģistrs, doktors)	Rīga	Rīga - Rīgas pilsēta	Vairāk kā 10 gadus	55-64	0.65	2022
8-10 stundas	8-10 stundas	Attālināti sāku strādāt pandēmijas laikā	Bija nepieciešams un tika nodrošināts dažos gadījumos	Grūti pateikt/ Nav atbildes	Grūti pateikt/ Nav atbildes	Bija nepieciešams, bet netika nodrošināts	Bija nepieciešams un tika nodrošināts visos gadījumos	Nebija nepieciešams un netika nodrošināts	Bija nepieciešams, bet netika nodrošināts	Bija nepieciešams, bet netika nodrošināts	Nebija nepieciešams un netika nodrošināts	Grūti pateikt/ Nav atbildes	Bija nepieciešams, bet netika nodrošināts	Jā	Jā	Jā	47	Sieviete	Augstākā (bakalaurs, maģistrs, doktors)	Pierīga	Lauki - lauku teritorijas	Vairāk kā 10 gadus	45-54	0.53	2022
8-10 stundas	8-10 stundas	Attālināti sāku strādāt pandēmijas laikā	Bija nepieciešams un tika nodrošināts dažos gadījumos	Bija nepieciešams un tika nodrošināts visos gadījumos	Bija nepieciešams un tika nodrošināts dažos gadījumos	Bija nepieciešams un tika nodrošināts dažos gadījumos	Bija nepieciešams, bet netika nodrošināts	Bija nepieciešams, bet netika nodrošināts	Bija nepieciešams, bet netika nodrošināts	Bija nepieciešams, bet netika nodrošināts	Bija nepieciešams, bet netika nodrošināts	Grūti pateikt/ Nav atbildes	Bija nepieciešams, bet netika nodrošināts	Jā	Jā	Jā	39	Sieviete	Augstākā (bakalaurs, maģistrs, doktors)	Zemgale	Lauki - lauku teritorijas	Vairāk kā 10 gadus	35-44	0.46	2022
8-10 stundas	8-10 stundas	Attālināti sāku strādāt pandēmijas laikā	Bija nepieciešams un tika nodrošināts visos gadījumos	Bija nepieciešams un tika nodrošināts visos gadījumos	Bija nepieciešams un tika nodrošināts visos gadījumos	Bija nepieciešams un tika nodrošināts visos gadījumos	Nebija nepieciešams un netika nodrošināts	Bija nepieciešams un tika nodrošināts visos gadījumos	Bija nepieciešams un tika nodrošināts visos gadījumos	Nebija nepieciešams un netika nodrošināts	Bija nepieciešams un tika nodrošināts visos gadījumos	Bija nepieciešams un tika nodrošināts visos gadījumos	Bija nepieciešams un tika nodrošināts visos gadījumos	Nē	Nē	Jā	45	Sieviete	Augstākā (bakalaurs, maģistrs, doktors)	Pierīga	Lauki - lauku teritorijas	Vairāk kā 10 gadus	45-54	0.53	2022
8-10 stundas	8-10 stundas	Attālināti sāku strādāt pandēmijas laikā	Bija nepieciešams un tika nodrošināts visos gadījumos	Bija nepieciešams un tika nodrošināts visos gadījumos	Bija nepieciešams un tika nodrošināts dažos gadījumos	Bija nepieciešams un tika nodrošināts dažos gadījumos	Bija nepieciešams, bet netika nodrošināts	Bija nepieciešams un tika nodrošināts dažos gadījumos	Bija nepieciešams un tika nodrošināts dažos gadījumos	Bija nepieciešams, bet netika nodrošināts	Bija nepieciešams, bet netika nodrošināts	Bija nepieciešams un tika nodrošināts dažos gadījumos	Bija nepieciešams, bet netika nodrošināts	Jā	Nē	Jā	58	Sieviete	Augstākā (bakalaurs, maģistrs, doktors)	Rīga	Rīga - Rīgas pilsēta	Vairāk kā 10 gadus	55-64	0.65	2022
6-8 stundas	Mazāk par 6 stundām	Attālināti sāku strādāt pandēmijas laikā	Bija nepieciešams un tika nodrošināts visos gadījumos	Nebija nepieciešams un netika nodrošināts	Bija nepieciešams un tika nodrošināts visos gadījumos	Grūti pateikt/ Nav atbildes	Nebija nepieciešams un netika nodrošināts	Grūti pateikt/ Nav atbildes	Bija nepieciešams un tika nodrošināts visos gadījumos	Nebija nepieciešams un netika nodrošināts	Nebija nepieciešams un netika nodrošināts	Grūti pateikt/ Nav atbildes	Bija nepieciešams un tika nodrošināts visos gadījumos	Grūti pateikt/Nav atbildes	Nē	Jā	48	Sieviete	Augstākā (bakalaurs, maģistrs, doktors)	Vidzeme	Cita pilsēta - Daugavpils, Liepāja, Jelgava, Jūrmala, Ventspils, Rēzekne, Valmiera, Jēkabpils un citas pilsētas	No 5 līdz 10 gadiem	45-54	0.53	2022
8-10 stundas	10 stundas un vairāk	Attālināti sāku strādāt pandēmijas laikā	Bija nepieciešams un tika nodrošināts visos gadījumos	Bija nepieciešams un tika nodrošināts visos gadījumos	Bija nepieciešams un tika nodrošināts visos gadījumos	Bija nepieciešams un tika nodrošināts visos gadījumos	Grūti pateikt/ Nav atbildes	Grūti pateikt/ Nav atbildes	Grūti pateikt/ Nav atbildes	Bija nepieciešams, bet netika nodrošināts	Nebija nepieciešams un netika nodrošināts	Grūti pateikt/ Nav atbildes	Bija nepieciešams un tika nodrošināts visos gadījumos	Nē	Nē	Jā	62	Sieviete	Augstākā (bakalaurs, maģistrs, doktors)	Vidzeme	Rīga - Rīgas pilsēta	Vairāk kā 10 gadus	55-64	0.65	2022
6-8 stundas	8-10 stundas	Attālināti sāku strādāt pandēmijas laikā	Bija nepieciešams un tika nodrošināts visos gadījumos	Bija nepieciešams un tika nodrošināts visos gadījumos	Bija nepieciešams un tika nodrošināts visos gadījumos	Nebija nepieciešams un netika nodrošināts	Nebija nepieciešams un netika nodrošināts	Nebija nepieciešams un netika nodrošināts	Nebija nepieciešams un netika nodrošināts	Bija nepieciešams un tika nodrošināts dažos gadījumos	Nebija nepieciešams un netika nodrošināts	Nebija nepieciešams un netika nodrošināts	Bija nepieciešams un tika nodrošināts visos gadījumos	Nē	Nē	Nē	36	Sieviete	Augstākā (bakalaurs, maģistrs, doktors)	Pierīga	Cita pilsēta - Daugavpils, Liepāja, Jelgava, Jūrmala, Ventspils, Rēzekne, Valmiera, Jēkabpils un citas pilsētas	No 2 līdz 5 gadiem	35-44	0.46	2022
6-8 stundas	6-8 stundas	Attālināti sāku strādāt pandēmijas laikā	Bija nepieciešams un tika nodrošināts dažos gadījumos	Bija nepieciešams un tika nodrošināts dažos gadījumos	Bija nepieciešams un tika nodrošināts dažos gadījumos	Bija nepieciešams un tika nodrošināts dažos gadījumos	Nebija nepieciešams un netika nodrošināts	Nebija nepieciešams un netika nodrošināts	Bija nepieciešams un tika nodrošināts dažos gadījumos	Grūti pateikt/ Nav atbildes	Grūti pateikt/ Nav atbildes	Grūti pateikt/ Nav atbildes	Nebija nepieciešams un netika nodrošināts	Nē	Nē	Jā	50	Vīrietis	Augstākā (bakalaurs, maģistrs, doktors)	Zemgale	Cita pilsēta - Daugavpils, Liepāja, Jelgava, Jūrmala, Ventspils, Rēzekne, Valmiera, Jēkabpils un citas pilsētas	No 2 līdz 5 gadiem	45-54	2.42	2022
10 stundas un vairāk	10 stundas un vairāk	Attālināti sāku strādāt pandēmijas laikā	Bija nepieciešams un tika nodrošināts visos gadījumos	Nebija nepieciešams un netika nodrošināts	Nebija nepieciešams un netika nodrošināts	Nebija nepieciešams un netika nodrošināts	Nebija nepieciešams un netika nodrošināts	Nebija nepieciešams un netika nodrošināts	Nebija nepieciešams un netika nodrošināts	Nebija nepieciešams un netika nodrošināts	Nebija nepieciešams un netika nodrošināts	Nebija nepieciešams un netika nodrošināts	Nebija nepieciešams un netika nodrošināts	Nē	Jā	Nē	43	Vīrietis	Augstākā (bakalaurs, maģistrs, doktors)	Pierīga	Lauki - lauku teritorijas	No 5 līdz 10 gadiem	35-44	2.7	2022
[truncated: 456 more rows]
